# Supplementary material for: Molecular mechanism of antibody neutralization of coxsackievirus A16
Source: Nat Commun. 2022 Dec 21;13:7854. doi: 10.1038/s41467-022-35575-w (PMC9769477; doi:10.1038/s41467-022-35575-w)
Supplement: Supplementary file 4 — Source Data [file 41467_2022_35575_MOESM4_ESM.xlsx]

## Sheet: Figure 1
Fig 1b. Neutralization activity of the MAbs against CVA16/SZ05.
conc. (μg/mL)	8C4					9B5					9G1					IgG-ctr
20	83.1882	89.3828	104.319	100.691	97.6392
5	85.2546	100.711	105.953	100.545	86.6353
1.25	90.4293	100.581	106.297	105.354	88.2114						96.9929	94.9571	96.5708	100.818	105.4
0.3125	82.4233	101.058	101.389	93.1186	90.6229						90.562	99.5714	98.127	95.1603	100.087
0.078126	28.9249	55.558	66.0839	65.736	39.3551	101.403	93.3057	98.6091	104.844	101.509	88.9411	88.6414	90.9667	90.5158	98.3952
0.019532	9.85932	3.07978	10.0208	7.83541	8.63013	96.1886	96.9475	101.587	101.845	101.81	90.1559	93.7563	100.714	100.992	99.8068
0.004882	5.37977	1.51978	1.88754	0.645351	0.282717	97.1852	96.1325	99.725	103.939	102.778	27.0184	57.7105	69.1276	34.7647	60.1395
0.00122	-0.51918	1.77533	-0.68989	-0.14457	-0.33308	96.5612	96.2082	101.278	102.912	103.817	0.063769	0.743193	0.131506	1.68878	2.42157
0.000306	-0.57358	4.17316	-0.42715	0.64364	1.19135	7.74818	7.78615	3.62818	16.8482	39.2706	0.562561	2.19236	-0.12405	1.17562	0.576929
7.62e-05	2.75068	2.61349	0.222164	0.396981	1.59949	8.16384	0.257743	1.19409	-0.0429686	0.855062	2.74828	-0.37687	-0.29236	0.356954	2.48828
1.91e-05						0.118506	-0.79218	-0.32863	0.642272	1.28167	1.56665	0.114058	-0.00978	-0.34984	1.5208
4.76e-06						-0.04673	2.31586	0.638851	3.11707	1.14654	1.57896	-0.00465	1.07743	0.331981	3.65863
100																1.6987	9.86445	1.93886	4.31	2.5047
25																-0.28655	0.050769	-1.22084	2.10033	0.302559
6.25																-1.01695	-1.04329	0.051453	-0.59205	2.04936
	Neutralization (%)
Fig 1c. Neutralization activity of the MAbs against EV71.
conc. (μg/mL)	8C4					9B5					9G1					mD5
10																117.546	105.461	109.876	100.839	98.5947
2.5																119.406	108.787	104.58	92.6874	99.457
0.625																108.52	95.5034	101.146	96.7598	95.0423
0.15625																4.34239	8.39995	18.1293	21.3672	7.48903
0.039063																-0.64159	0.588363	4.574	1.11891	1.45628
0.009766																-0.35816	0.320797	0.955341	0.563686	0.71915
100	-1.15452	1.03008	0.530197	-0.33878	-0.1121	3.44451	3.24181	3.48611	4.83311	4.39069	2.92595	0.623968	3.36449	7.19079	1.95228
25	-1.01809	-0.71457	-0.94477	-0.38214	0.012691	-0.38002	1.69071	4.86131	4.03252	0.645472	-0.85593	-0.89048	0.447353	1.35969	1.22467
6.25	-1.10834	0.044418	-0.04865	0.945823	-0.17203	-0.48331	0.250645	0.214687	1.81268	0.345826	-0.82279	-0.37191	-0.31269	-0.18649	1.4947
	Neutralization (%)
Fig 1d. Binding kinetics of the MAbs to immobilized CVA16/SZ05 viral particles
	8C4 concentration								9B5 concentration							9G1 concentration
Time (s)	200 nM	66.7 nM	22.2 nM	7.41 nM	2.47 nM	0.82 nM		Time (s)	7.41 nM	2.47 nM	0.82 nM	0.27 nM	0.09 nM		Time (s)	50 nM	12.5 nM	3.13 nM	0.78 nM	0.20 nM
0	-0.001	-0.002	-0.003	-0.003	-0.004	-0.002		0	0.006	0.006	0.007	0.005	0.009		0	-0.005	-0.008	-0.004	-0.009	-0.008
0.2	0.002	-0.001	-0.002	-0.003	-0.004	-0.001		0.2	0.007	0.005	0.007	0.005	0.008		0.2	-0.002	-0.007	-0.004	-0.009	-0.008
0.4	0.004	-0.001	-0.003	-0.003	-0.004	-0.002		0.4	0.007	0.005	0.007	0.006	0.007		0.4	0.001	-0.006	-0.004	-0.009	-0.007
0.6	0.007	-0.001	-0.002	-0.004	-0.004	-0.003		0.6	0.007	0.005	0.007	0.005	0.006		0.6	0.004	-0.005	-0.004	-0.008	-0.006
0.8	0.01	0	-0.001	-0.004	-0.003	-0.002		0.8	0.007	0.005	0.006	0.005	0.004		0.8	0.008	-0.004	-0.004	-0.008	-0.005
1	0.013	0.001	-0.001	-0.004	-0.003	-0.002		1	0.007	0.004	0.006	0.005	0.003		1	0.012	-0.003	-0.003	-0.007	-0.004
1.2	0.017	0.002	-0.001	-0.004	-0.002	-0.002		1.2	0.007	0.005	0.006	0.005	0.002		1.2	0.016	-0.001	-0.003	-0.007	-0.004
1.4	0.02	0.003	0	-0.004	-0.002	-0.002		1.4	0.007	0.005	0.005	0.005	0.002		1.4	0.02	0	-0.003	-0.007	-0.003
1.6	0.023	0.004	0.001	-0.005	-0.002	-0.002		1.6	0.007	0.005	0.005	0.005	0.002		1.6	0.024	0.001	-0.002	-0.006	-0.002
1.8	0.027	0.006	0.001	-0.004	-0.001	-0.002		1.8	0.007	0.005	0.005	0.005	0.002		1.8	0.028	0.003	-0.002	-0.006	-0.002
2	0.03	0.006	0.002	-0.004	-0.001	-0.002		2	0.008	0.005	0.005	0.005	0.002		2	0.031	0.004	-0.002	-0.006	-0.002
2.2	0.033	0.008	0.002	-0.003	-0.001	-0.002		2.2	0.008	0.006	0.005	0.005	0.003		2.2	0.034	0.005	-0.002	-0.006	-0.002
2.4	0.035	0.008	0.002	-0.003	-0.001	-0.002		2.4	0.009	0.006	0.005	0.005	0.003		2.4	0.037	0.005	-0.002	-0.005	-0.002
2.6	0.038	0.009	0.003	-0.003	-0.001	-0.002		2.6	0.009	0.006	0.005	0.005	0.003		2.6	0.04	0.006	-0.002	-0.005	-0.003
2.8	0.041	0.01	0.003	-0.003	-0.002	-0.001		2.8	0.009	0.006	0.004	0.004	0.002		2.8	0.043	0.006	-0.003	-0.005	-0.004
3	0.043	0.011	0.004	-0.003	-0.002	-0.001		3	0.01	0.006	0.005	0.004	0.002		3	0.046	0.007	-0.003	-0.005	-0.004
3.2	0.045	0.011	0.004	-0.003	-0.002	-0.002		3.2	0.01	0.007	0.005	0.004	0.001		3.2	0.049	0.007	-0.003	-0.005	-0.005
3.4	0.048	0.013	0.004	-0.002	-0.002	-0.002		3.4	0.01	0.007	0.005	0.003	0.001		3.4	0.052	0.008	-0.003	-0.006	-0.005
3.6	0.051	0.014	0.004	-0.001	-0.002	-0.002		3.6	0.011	0.007	0.006	0.004	0.001		3.6	0.055	0.009	-0.002	-0.005	-0.005
3.8	0.054	0.015	0.005	-0.001	-0.002	-0.001		3.8	0.012	0.008	0.006	0.004	0.001		3.8	0.058	0.009	-0.002	-0.006	-0.005
4	0.057	0.016	0.006	-0.001	-0.001	-0.001		4	0.013	0.008	0.007	0.005	0.001		4	0.06	0.009	-0.002	-0.006	-0.006
4.2	0.059	0.017	0.006	-0.001	-0.002	-0.001		4.2	0.013	0.008	0.007	0.005	0.001		4.2	0.063	0.01	-0.002	-0.006	-0.006
4.4	0.062	0.017	0.006	-0.002	-0.002	-0.002		4.4	0.013	0.008	0.007	0.005	0		4.4	0.067	0.011	-0.001	-0.005	-0.005
4.6	0.065	0.019	0.008	-0.001	-0.002	-0.001		4.6	0.014	0.008	0.007	0.005	0.001		4.6	0.07	0.012	-0.001	-0.005	-0.005
4.8	0.067	0.02	0.008	0	-0.001	-0.001		4.8	0.015	0.009	0.007	0.005	0.001		4.8	0.072	0.013	0	-0.005	-0.004
5	0.069	0.02	0.008	-0.001	-0.002	-0.001		5	0.015	0.01	0.007	0.006	0.001		5	0.075	0.014	0	-0.005	-0.004
5.2	0.071	0.021	0.009	-0.001	-0.002	-0.001		5.2	0.015	0.011	0.007	0.007	0.002		5.2	0.078	0.016	0.001	-0.005	-0.004
5.4	0.074	0.022	0.01	-0.001	-0.002	-0.002		5.4	0.015	0.01	0.007	0.007	0.002		5.4	0.08	0.017	0.002	-0.005	-0.003
5.6	0.076	0.023	0.01	-0.001	-0.002	-0.002		5.6	0.015	0.011	0.006	0.007	0.002		5.6	0.083	0.018	0.002	-0.004	-0.003
5.8	0.078	0.024	0.011	-0.001	-0.002	-0.002		5.8	0.015	0.011	0.006	0.006	0.002		5.8	0.085	0.02	0.003	-0.004	-0.002
6	0.08	0.025	0.012	-0.001	-0.002	-0.002		6	0.016	0.011	0.006	0.006	0.002		6	0.087	0.02	0.004	-0.004	-0.002
6.2	0.082	0.025	0.012	-0.001	-0.002	-0.002		6.2	0.016	0.011	0.006	0.006	0.002		6.2	0.088	0.021	0.004	-0.003	-0.001
6.4	0.084	0.026	0.012	-0.001	-0.002	-0.002		6.4	0.017	0.012	0.006	0.007	0.002		6.4	0.09	0.022	0.003	-0.003	-0.001
6.6	0.085	0.027	0.012	0	-0.002	-0.001		6.6	0.018	0.011	0.006	0.007	0.001		6.6	0.092	0.023	0.004	-0.004	-0.002
6.8	0.087	0.028	0.012	0	-0.002	-0.002		6.8	0.018	0.012	0.006	0.007	0.001		6.8	0.093	0.023	0.003	-0.005	-0.003
7	0.088	0.028	0.013	0	-0.002	-0.001		7	0.018	0.011	0.006	0.006	0.001		7	0.095	0.023	0.003	-0.005	-0.004
7.2	0.09	0.03	0.013	0	-0.002	-0.001		7.2	0.019	0.011	0.006	0.007	0.001		7.2	0.097	0.024	0.003	-0.005	-0.003
7.4	0.092	0.031	0.013	0.001	-0.002	-0.002		7.4	0.02	0.01	0.006	0.007	0.002		7.4	0.099	0.025	0.004	-0.005	-0.003
7.6	0.093	0.032	0.013	0.001	-0.002	-0.002		7.6	0.02	0.01	0.006	0.006	0.002		7.6	0.101	0.026	0.004	-0.005	-0.004
7.8	0.095	0.033	0.013	0.001	-0.001	-0.001		7.8	0.02	0.009	0.006	0.006	0.001		7.8	0.103	0.026	0.004	-0.005	-0.004
8	0.097	0.034	0.013	0.001	-0.001	-0.001		8	0.02	0.009	0.006	0.006	0.002		8	0.104	0.027	0.004	-0.005	-0.004
8.2	0.098	0.034	0.013	0.001	-0.001	-0.001		8.2	0.02	0.009	0.006	0.006	0.002		8.2	0.106	0.028	0.004	-0.005	-0.004
8.4	0.1	0.036	0.014	0.001	-0.001	-0.001		8.4	0.02	0.009	0.006	0.006	0.002		8.4	0.108	0.029	0.005	-0.004	-0.003
8.6	0.101	0.037	0.014	0.002	-0.001	-0.001		8.6	0.021	0.01	0.007	0.006	0.003		8.6	0.109	0.029	0.005	-0.005	-0.003
8.8	0.103	0.037	0.013	0.001	-0.001	-0.001		8.8	0.021	0.01	0.007	0.006	0.003		8.8	0.111	0.03	0.005	-0.005	-0.003
9	0.105	0.038	0.014	0.002	-0.001	-0.001		9	0.022	0.01	0.007	0.006	0.003		9	0.112	0.031	0.005	-0.005	-0.004
9.2	0.107	0.039	0.014	0.001	-0.001	-0.001		9.2	0.022	0.011	0.007	0.005	0.003		9.2	0.114	0.032	0.005	-0.005	-0.004
9.4	0.109	0.04	0.015	0.001	-0.001	-0.001		9.4	0.022	0.01	0.007	0.004	0.002		9.4	0.115	0.033	0.006	-0.004	-0.003
9.6	0.11	0.04	0.015	0.001	0	-0.001		9.6	0.022	0.011	0.007	0.004	0.002		9.6	0.116	0.033	0.006	-0.004	-0.003
9.8	0.112	0.04	0.016	0.001	-0.001	-0.001		9.8	0.022	0.011	0.007	0.004	0.002		9.8	0.117	0.034	0.006	-0.004	-0.003
10	0.113	0.041	0.017	0.001	0	-0.001		10	0.022	0.011	0.007	0.005	0.002		10	0.119	0.034	0.007	-0.004	-0.003
10.2	0.115	0.041	0.017	0.001	-0.001	-0.001		10.2	0.023	0.012	0.007	0.005	0.002		10.2	0.12	0.035	0.006	-0.004	-0.003
10.4	0.116	0.042	0.018	0.002	0	-0.001		10.4	0.023	0.012	0.007	0.005	0.001		10.4	0.121	0.035	0.006	-0.005	-0.003
10.6	0.117	0.042	0.018	0.002	-0.001	-0.002		10.6	0.023	0.011	0.008	0.005	0.001		10.6	0.122	0.036	0.006	-0.005	-0.003
10.8	0.119	0.043	0.019	0.003	0	-0.001		10.8	0.024	0.011	0.008	0.006	0.002		10.8	0.124	0.036	0.006	-0.005	-0.003
11	0.12	0.044	0.019	0.003	0	-0.001		11	0.024	0.011	0.008	0.006	0.002		11	0.125	0.037	0.006	-0.004	-0.003
11.2	0.121	0.045	0.02	0.004	0	-0.001		11.2	0.025	0.011	0.008	0.007	0.002		11.2	0.125	0.038	0.006	-0.004	-0.003
11.4	0.122	0.046	0.02	0.003	0	-0.002		11.4	0.025	0.011	0.008	0.007	0.003		11.4	0.126	0.039	0.006	-0.005	-0.003
11.6	0.123	0.046	0.02	0.003	0	-0.002		11.6	0.026	0.011	0.008	0.007	0.003		11.6	0.127	0.04	0.006	-0.004	-0.003
11.8	0.124	0.046	0.02	0.003	-0.001	-0.002		11.8	0.026	0.011	0.008	0.007	0.003		11.8	0.127	0.04	0.006	-0.004	-0.003
12	0.125	0.046	0.019	0.002	-0.002	-0.003		12	0.027	0.011	0.008	0.008	0.003		12	0.128	0.041	0.006	-0.004	-0.003
12.2	0.126	0.047	0.02	0.002	-0.002	-0.003		12.2	0.027	0.011	0.008	0.008	0.003		12.2	0.129	0.041	0.006	-0.004	-0.003
12.4	0.127	0.048	0.019	0.002	-0.002	-0.003		12.4	0.027	0.01	0.008	0.007	0.002		12.4	0.129	0.041	0.007	-0.004	-0.002
12.6	0.128	0.048	0.019	0.001	-0.002	-0.003		12.6	0.028	0.011	0.009	0.007	0.002		12.6	0.13	0.042	0.006	-0.005	-0.003
12.8	0.129	0.049	0.019	0.001	-0.002	-0.003		12.8	0.028	0.011	0.008	0.007	0.002		12.8	0.13	0.042	0.007	-0.005	-0.003
13	0.13	0.05	0.02	0.001	-0.001	-0.004		13	0.029	0.011	0.009	0.007	0.002		13	0.131	0.043	0.007	-0.005	-0.003
13.2	0.132	0.051	0.02	0.001	-0.001	-0.003		13.2	0.029	0.012	0.009	0.007	0.001		13.2	0.132	0.044	0.008	-0.005	-0.003
13.4	0.133	0.051	0.021	0.001	-0.001	-0.003		13.4	0.029	0.012	0.008	0.006	0.001		13.4	0.132	0.044	0.008	-0.005	-0.003
13.6	0.134	0.051	0.021	0.001	0	-0.003		13.6	0.029	0.012	0.008	0.006	0.001		13.6	0.133	0.045	0.009	-0.005	-0.003
13.8	0.134	0.052	0.022	0	-0.001	-0.003		13.8	0.03	0.013	0.008	0.006	0.001		13.8	0.133	0.045	0.009	-0.006	-0.003
14	0.136	0.053	0.022	0.001	0	-0.002		14	0.029	0.013	0.008	0.006	0.001		14	0.134	0.046	0.009	-0.005	-0.003
14.2	0.138	0.054	0.023	0.001	0	-0.002		14.2	0.03	0.014	0.008	0.006	0.001		14.2	0.135	0.047	0.01	-0.005	-0.003
14.4	0.139	0.055	0.023	0.002	0.001	-0.002		14.4	0.031	0.014	0.008	0.006	0.001		14.4	0.136	0.048	0.01	-0.005	-0.003
14.6	0.14	0.056	0.023	0.003	0.001	-0.001		14.6	0.031	0.014	0.008	0.006	0.001		14.6	0.137	0.049	0.011	-0.004	-0.001
14.8	0.142	0.057	0.024	0.004	0.002	0		14.8	0.032	0.015	0.008	0.007	0.001		14.8	0.138	0.05	0.011	-0.003	-0.001
15	0.144	0.058	0.025	0.005	0.002	0		15	0.033	0.015	0.009	0.008	0.002		15	0.139	0.051	0.012	-0.003	-0.001
15.2	0.145	0.058	0.025	0.006	0.003	0		15.2	0.033	0.016	0.009	0.008	0.002		15.2	0.14	0.052	0.012	-0.002	-0.001
15.4	0.146	0.059	0.025	0.006	0.002	0		15.4	0.034	0.016	0.009	0.008	0.002		15.4	0.141	0.053	0.012	-0.002	-0.001
15.6	0.148	0.059	0.025	0.007	0.002	0		15.6	0.035	0.016	0.009	0.008	0.002		15.6	0.141	0.054	0.013	-0.001	-0.001
15.8	0.149	0.06	0.024	0.007	0.002	0		15.8	0.035	0.016	0.009	0.008	0.002		15.8	0.142	0.054	0.012	-0.001	-0.001
16	0.149	0.06	0.024	0.006	0.001	0		16	0.035	0.016	0.009	0.008	0.003		16	0.143	0.054	0.013	-0.001	-0.001
16.2	0.15	0.06	0.024	0.007	0.001	0		16.2	0.035	0.015	0.008	0.007	0.002		16.2	0.143	0.055	0.014	-0.001	-0.001
16.4	0.15	0.06	0.023	0.006	0	-0.001		16.4	0.035	0.015	0.008	0.008	0.002		16.4	0.143	0.055	0.015	-0.001	-0.001
16.6	0.15	0.06	0.023	0.005	0	-0.002		16.6	0.036	0.014	0.008	0.008	0.002		16.6	0.144	0.056	0.015	-0.001	-0.001
16.8	0.15	0.061	0.022	0.005	0	-0.002		16.8	0.035	0.014	0.008	0.007	0.002		16.8	0.144	0.057	0.015	-0.001	-0.001
17	0.151	0.061	0.023	0.005	0	-0.002		17	0.036	0.014	0.008	0.007	0.002		17	0.144	0.057	0.015	-0.002	-0.002
17.2	0.151	0.062	0.023	0.004	0	-0.002		17.2	0.036	0.014	0.007	0.007	0.002		17.2	0.144	0.058	0.014	-0.002	-0.003
17.4	0.152	0.062	0.023	0.004	-0.001	-0.003		17.4	0.036	0.014	0.007	0.007	0.002		17.4	0.144	0.058	0.015	-0.002	-0.003
17.6	0.152	0.063	0.023	0.004	-0.001	-0.003		17.6	0.036	0.014	0.007	0.006	0.002		17.6	0.143	0.059	0.015	-0.003	-0.004
17.8	0.153	0.064	0.023	0.004	-0.001	-0.002		17.8	0.037	0.014	0.007	0.006	0.002		17.8	0.143	0.059	0.014	-0.004	-0.004
18	0.155	0.065	0.025	0.004	-0.001	-0.002		18	0.037	0.014	0.007	0.006	0.002		18	0.143	0.059	0.015	-0.004	-0.004
18.2	0.156	0.066	0.025	0.005	0	-0.001		18.2	0.038	0.016	0.008	0.006	0.002		18.2	0.144	0.06	0.015	-0.004	-0.004
18.4	0.157	0.067	0.026	0.005	0	-0.001		18.4	0.039	0.016	0.008	0.007	0.002		18.4	0.144	0.061	0.015	-0.004	-0.004
18.6	0.158	0.068	0.027	0.005	0.001	0		18.6	0.039	0.016	0.008	0.007	0.003		18.6	0.144	0.062	0.016	-0.004	-0.003
18.8	0.16	0.069	0.028	0.006	0.001	0		18.8	0.041	0.017	0.009	0.008	0.003		18.8	0.144	0.063	0.016	-0.004	-0.003
19	0.161	0.07	0.029	0.006	0.002	0		19	0.041	0.018	0.01	0.008	0.003		19	0.145	0.063	0.016	-0.003	-0.003
19.2	0.161	0.07	0.029	0.006	0.002	0		19.2	0.042	0.018	0.01	0.008	0.004		19.2	0.146	0.064	0.016	-0.003	-0.003
19.4	0.163	0.07	0.029	0.006	0.002	0		19.4	0.042	0.019	0.011	0.009	0.004		19.4	0.147	0.065	0.017	-0.003	-0.003
19.6	0.163	0.07	0.029	0.006	0.002	-0.001		19.6	0.043	0.019	0.011	0.009	0.004		19.6	0.147	0.064	0.018	-0.002	-0.002
19.8	0.163	0.07	0.029	0.005	0.002	-0.001		19.8	0.043	0.018	0.011	0.009	0.005		19.8	0.148	0.065	0.018	-0.001	-0.001
20	0.162	0.069	0.028	0.004	0.001	-0.002		20	0.044	0.018	0.011	0.009	0.005		20	0.149	0.066	0.019	-0.001	-0.001
20.2	0.163	0.069	0.027	0.004	0.001	-0.003		20.2	0.044	0.018	0.011	0.009	0.005		20.2	0.15	0.067	0.019	0	0
20.4	0.163	0.069	0.027	0.004	0.001	-0.003		20.4	0.045	0.018	0.011	0.009	0.005		20.4	0.151	0.068	0.02	0.001	0
20.6	0.163	0.069	0.027	0.003	0.001	-0.003		20.6	0.045	0.018	0.011	0.009	0.004		20.6	0.151	0.068	0.019	0	-0.001
20.8	0.164	0.071	0.026	0.003	0	-0.003		20.8	0.044	0.018	0.011	0.008	0.003		20.8	0.151	0.068	0.019	0	-0.001
21	0.165	0.072	0.026	0.004	0.001	-0.003		21	0.043	0.018	0.01	0.008	0.003		21	0.151	0.069	0.019	0	-0.002
21.2	0.166	0.073	0.027	0.005	0.001	-0.003		21.2	0.043	0.018	0.009	0.007	0.002		21.2	0.152	0.069	0.019	0	-0.002
21.4	0.166	0.074	0.027	0.005	0	-0.002		21.4	0.044	0.017	0.009	0.008	0.002		21.4	0.151	0.069	0.019	0	-0.002
21.6	0.166	0.074	0.028	0.005	0.001	-0.002		21.6	0.044	0.018	0.009	0.007	0.002		21.6	0.151	0.07	0.019	0	-0.002
21.8	0.167	0.075	0.029	0.006	0.001	-0.001		21.8	0.044	0.018	0.009	0.006	0.001		21.8	0.152	0.07	0.019	-0.001	-0.002
22	0.168	0.076	0.029	0.007	0.001	-0.001		22	0.044	0.018	0.009	0.005	0.001		22	0.152	0.071	0.019	0	-0.002
22.2	0.169	0.077	0.03	0.007	0.002	0		22.2	0.045	0.019	0.009	0.005	0.001		22.2	0.152	0.072	0.02	0	-0.001
22.4	0.169	0.078	0.03	0.007	0.002	0		22.4	0.045	0.019	0.009	0.005	0.001		22.4	0.152	0.073	0.02	0	0
22.6	0.17	0.078	0.031	0.007	0.002	0.001		22.6	0.045	0.019	0.01	0.005	0.001		22.6	0.152	0.073	0.02	0	0
22.8	0.171	0.078	0.032	0.007	0.002	0		22.8	0.045	0.019	0.011	0.005	0.002		22.8	0.153	0.074	0.021	0	0
23	0.171	0.078	0.032	0.007	0.002	-0.001		23	0.045	0.02	0.011	0.005	0.002		23	0.153	0.074	0.021	0	0
23.2	0.172	0.078	0.032	0.008	0.002	-0.001		23.2	0.046	0.02	0.011	0.005	0.002		23.2	0.153	0.075	0.021	0	0
23.4	0.172	0.078	0.032	0.008	0.002	-0.002		23.4	0.046	0.019	0.011	0.005	0.002		23.4	0.153	0.076	0.021	-0.001	0
23.6	0.172	0.078	0.032	0.007	0.001	-0.002		23.6	0.047	0.02	0.011	0.006	0.003		23.6	0.153	0.076	0.021	-0.001	0
23.8	0.172	0.078	0.031	0.007	0.001	-0.003		23.8	0.047	0.019	0.011	0.006	0.003		23.8	0.153	0.077	0.021	-0.001	0
24	0.173	0.078	0.032	0.007	0.001	-0.003		24	0.048	0.019	0.01	0.006	0.003		24	0.154	0.077	0.021	-0.001	0
24.2	0.175	0.079	0.033	0.007	0.001	-0.002		24.2	0.048	0.019	0.01	0.006	0.003		24.2	0.154	0.078	0.022	-0.001	0.001
24.4	0.175	0.08	0.034	0.008	0.001	-0.002		24.4	0.048	0.019	0.01	0.006	0.003		24.4	0.154	0.078	0.022	-0.002	0
24.6	0.176	0.08	0.033	0.007	0.002	-0.001		24.6	0.049	0.019	0.01	0.007	0.002		24.6	0.154	0.079	0.021	-0.002	-0.001
24.8	0.177	0.082	0.034	0.009	0.003	0		24.8	0.049	0.02	0.01	0.007	0.002		24.8	0.154	0.079	0.022	-0.002	-0.001
25	0.177	0.082	0.035	0.009	0.002	0		25	0.049	0.02	0.01	0.008	0.002		25	0.155	0.08	0.022	-0.002	-0.002
25.2	0.178	0.083	0.035	0.009	0.002	0		25.2	0.05	0.02	0.01	0.009	0.002		25.2	0.155	0.081	0.022	-0.002	-0.002
25.4	0.178	0.083	0.035	0.009	0.002	0		25.4	0.051	0.021	0.01	0.009	0.002		25.4	0.154	0.081	0.022	-0.002	-0.003
25.6	0.179	0.084	0.035	0.008	0.003	0		25.6	0.051	0.021	0.009	0.009	0.002		25.6	0.155	0.082	0.022	-0.002	-0.003
25.8	0.179	0.084	0.036	0.009	0.003	0.001		25.8	0.052	0.022	0.009	0.009	0.002		25.8	0.155	0.083	0.022	-0.002	-0.003
26	0.18	0.085	0.036	0.009	0.003	0.001		26	0.053	0.023	0.01	0.009	0.003		26	0.156	0.083	0.023	-0.001	-0.002
26.2	0.18	0.085	0.036	0.009	0.003	0.001		26.2	0.054	0.023	0.01	0.009	0.003		26.2	0.156	0.085	0.023	-0.001	-0.002
26.4	0.181	0.086	0.036	0.01	0.003	0.002		26.4	0.053	0.023	0.011	0.009	0.003		26.4	0.156	0.085	0.023	0	-0.001
26.6	0.181	0.086	0.037	0.009	0.003	0.001		26.6	0.054	0.024	0.011	0.009	0.004		26.6	0.156	0.085	0.024	0	-0.001
26.8	0.181	0.087	0.037	0.01	0.003	0.002		26.8	0.054	0.024	0.011	0.009	0.004		26.8	0.157	0.086	0.025	0.001	-0.001
27	0.182	0.087	0.037	0.01	0.003	0.001		27	0.054	0.023	0.012	0.009	0.004		27	0.158	0.087	0.025	0.001	-0.001
27.2	0.183	0.088	0.038	0.011	0.003	0.001		27.2	0.054	0.023	0.011	0.008	0.003		27.2	0.158	0.087	0.025	0.001	-0.001
27.4	0.184	0.088	0.038	0.01	0.004	0.001		27.4	0.054	0.023	0.011	0.008	0.003		27.4	0.158	0.087	0.025	0.001	-0.001
27.6	0.184	0.089	0.038	0.01	0.003	0		27.6	0.054	0.022	0.011	0.008	0.003		27.6	0.158	0.087	0.026	0.001	-0.001
27.8	0.185	0.089	0.038	0.01	0.003	0		27.8	0.055	0.022	0.011	0.007	0.003		27.8	0.158	0.087	0.026	0.001	-0.001
28	0.187	0.09	0.04	0.011	0.004	0.001		28	0.055	0.023	0.011	0.008	0.003		28	0.158	0.088	0.026	0.001	-0.001
28.2	0.187	0.09	0.04	0.011	0.004	0.001		28.2	0.056	0.024	0.012	0.009	0.003		28.2	0.158	0.088	0.027	0.001	-0.001
28.4	0.186	0.091	0.04	0.011	0.004	0.001		28.4	0.057	0.024	0.012	0.01	0.004		28.4	0.159	0.089	0.027	0.001	-0.001
28.6	0.187	0.091	0.04	0.01	0.004	0.001		28.6	0.057	0.025	0.013	0.011	0.004		28.6	0.159	0.089	0.027	0.001	-0.001
28.8	0.187	0.091	0.04	0.01	0.004	0.001		28.8	0.058	0.025	0.013	0.011	0.004		28.8	0.159	0.089	0.028	0.001	-0.001
29	0.187	0.091	0.04	0.01	0.005	0.001		29	0.058	0.025	0.012	0.011	0.003		29	0.158	0.089	0.028	0.001	-0.002
29.2	0.187	0.091	0.039	0.009	0.005	0		29.2	0.059	0.025	0.012	0.011	0.003		29.2	0.158	0.089	0.028	0.001	-0.002
29.4	0.187	0.092	0.039	0.009	0.004	0.001		29.4	0.06	0.026	0.012	0.01	0.003		29.4	0.158	0.089	0.028	0	-0.003
29.6	0.187	0.092	0.039	0.008	0.003	0		29.6	0.06	0.026	0.012	0.01	0.003		29.6	0.159	0.089	0.028	0	-0.003
29.8	0.187	0.092	0.039	0.008	0.003	0.001		29.8	0.061	0.027	0.013	0.01	0.003		29.8	0.159	0.09	0.028	0	-0.002
30	0.187	0.092	0.039	0.008	0.003	0.001		30	0.062	0.027	0.013	0.01	0.004		30	0.159	0.09	0.029	0	-0.003
30.2	0.187	0.092	0.039	0.008	0.002	0.001		30.2	0.062	0.026	0.013	0.009	0.004		30.2	0.159	0.09	0.029	-0.001	-0.003
30.4	0.187	0.093	0.04	0.007	0.002	0.001		30.4	0.062	0.026	0.013	0.008	0.003		30.4	0.159	0.091	0.029	-0.001	-0.003
30.6	0.186	0.093	0.039	0.007	0	0		30.6	0.063	0.026	0.013	0.008	0.004		30.6	0.16	0.091	0.029	-0.001	-0.003
30.8	0.187	0.093	0.04	0.007	0	0		30.8	0.063	0.025	0.013	0.008	0.003		30.8	0.16	0.092	0.029	-0.001	-0.003
31	0.187	0.093	0.039	0.007	0	0		31	0.063	0.025	0.013	0.008	0.003		31	0.16	0.092	0.029	-0.001	-0.003
31.2	0.188	0.093	0.04	0.007	0	0		31.2	0.063	0.024	0.013	0.008	0.003		31.2	0.16	0.093	0.029	0	-0.003
31.4	0.188	0.093	0.04	0.008	0	0		31.4	0.064	0.024	0.013	0.008	0.003		31.4	0.16	0.093	0.029	-0.001	-0.002
31.6	0.189	0.094	0.04	0.008	0	0		31.6	0.063	0.024	0.013	0.008	0.003		31.6	0.16	0.094	0.029	-0.001	-0.002
31.8	0.189	0.094	0.041	0.009	0.001	0.001		31.8	0.064	0.024	0.013	0.008	0.003		31.8	0.16	0.094	0.029	-0.001	-0.002
32	0.189	0.095	0.041	0.01	0.001	0.001		32	0.064	0.025	0.014	0.009	0.003		32	0.16	0.095	0.03	0	-0.002
32.2	0.189	0.095	0.041	0.01	0.001	0		32.2	0.064	0.025	0.014	0.01	0.004		32.2	0.16	0.095	0.03	0	-0.002
32.4	0.189	0.096	0.042	0.01	0.001	0		32.4	0.064	0.025	0.013	0.01	0.004		32.4	0.16	0.095	0.029	-0.001	-0.001
32.6	0.19	0.096	0.041	0.011	0.002	0		32.6	0.064	0.025	0.013	0.01	0.004		32.6	0.16	0.096	0.029	0	-0.001
32.8	0.191	0.097	0.042	0.011	0.002	0		32.8	0.064	0.025	0.013	0.009	0.004		32.8	0.161	0.097	0.03	0.001	-0.001
33	0.191	0.097	0.043	0.011	0.003	0		33	0.064	0.025	0.012	0.009	0.003		33	0.161	0.098	0.03	0.001	-0.001
33.2	0.191	0.098	0.042	0.011	0.003	0		33.2	0.064	0.025	0.012	0.009	0.004		33.2	0.162	0.098	0.031	0.001	-0.001
33.4	0.192	0.098	0.042	0.011	0.003	0		33.4	0.064	0.025	0.012	0.008	0.004		33.4	0.162	0.098	0.031	0.002	-0.001
33.6	0.192	0.098	0.043	0.012	0.003	0		33.6	0.065	0.025	0.012	0.008	0.003		33.6	0.162	0.098	0.031	0.002	-0.001
33.8	0.192	0.099	0.043	0.012	0.003	0		33.8	0.065	0.025	0.012	0.009	0.004		33.8	0.162	0.098	0.03	0.002	-0.001
34	0.193	0.099	0.044	0.012	0.003	0		34	0.066	0.025	0.012	0.009	0.004		34	0.162	0.099	0.03	0.002	-0.001
34.2	0.193	0.099	0.044	0.012	0.003	-0.001		34.2	0.066	0.025	0.012	0.009	0.003		34.2	0.162	0.099	0.031	0.002	-0.001
34.4	0.193	0.099	0.044	0.011	0.003	0		34.4	0.067	0.025	0.012	0.008	0.003		34.4	0.162	0.099	0.03	0.002	-0.001
34.6	0.194	0.099	0.044	0.012	0.003	0		34.6	0.068	0.025	0.013	0.008	0.003		34.6	0.161	0.099	0.03	0.002	-0.001
34.8	0.195	0.1	0.044	0.012	0.003	0		34.8	0.069	0.026	0.013	0.008	0.003		34.8	0.161	0.099	0.031	0.002	0
35	0.195	0.1	0.045	0.012	0.003	0		35	0.069	0.026	0.012	0.008	0.003		35	0.161	0.099	0.031	0.002	0
35.2	0.196	0.1	0.044	0.012	0.003	0.001		35.2	0.069	0.025	0.012	0.007	0.003		35.2	0.162	0.099	0.032	0.002	0
35.4	0.196	0.099	0.044	0.012	0.003	0		35.4	0.069	0.026	0.012	0.008	0.003		35.4	0.162	0.099	0.032	0.002	0
35.6	0.196	0.1	0.045	0.012	0.003	0.001		35.6	0.069	0.026	0.012	0.008	0.002		35.6	0.163	0.099	0.033	0.002	0
35.8	0.196	0.1	0.045	0.012	0.003	0.001		35.8	0.07	0.026	0.012	0.008	0.002		35.8	0.162	0.099	0.033	0.002	0
36	0.196	0.1	0.045	0.012	0.003	0		36	0.069	0.026	0.012	0.008	0.002		36	0.162	0.099	0.033	0.002	0
36.2	0.196	0.1	0.045	0.011	0.003	0		36.2	0.07	0.026	0.012	0.008	0.003		36.2	0.162	0.1	0.034	0.002	-0.001
36.4	0.196	0.1	0.045	0.012	0.003	0		36.4	0.07	0.027	0.012	0.008	0.004		36.4	0.163	0.101	0.034	0.002	0
36.6	0.196	0.101	0.046	0.012	0.003	0		36.6	0.071	0.028	0.013	0.008	0.004		36.6	0.163	0.101	0.035	0.003	0
36.8	0.196	0.101	0.046	0.012	0.003	0		36.8	0.071	0.028	0.013	0.009	0.004		36.8	0.164	0.102	0.035	0.003	-0.001
37	0.196	0.102	0.046	0.012	0.003	0		37	0.071	0.028	0.013	0.009	0.004		37	0.163	0.102	0.035	0.003	-0.001
37.2	0.196	0.102	0.045	0.012	0.002	0		37.2	0.071	0.029	0.013	0.009	0.006		37.2	0.163	0.103	0.034	0.003	-0.002
37.4	0.195	0.103	0.045	0.012	0.002	-0.001		37.4	0.072	0.028	0.013	0.009	0.005		37.4	0.163	0.104	0.034	0.004	-0.002
37.6	0.196	0.104	0.046	0.012	0.002	0		37.6	0.072	0.029	0.014	0.01	0.006		37.6	0.164	0.104	0.034	0.004	-0.001
37.8	0.196	0.104	0.046	0.012	0.002	-0.001		37.8	0.073	0.029	0.014	0.01	0.006		37.8	0.164	0.105	0.034	0.004	-0.002
38	0.197	0.105	0.046	0.012	0.003	-0.001		38	0.073	0.03	0.014	0.01	0.006		38	0.164	0.106	0.035	0.004	-0.001
38.2	0.197	0.105	0.047	0.013	0.003	0		38.2	0.074	0.03	0.014	0.01	0.005		38.2	0.164	0.106	0.035	0.004	-0.001
38.4	0.197	0.105	0.046	0.013	0.003	0		38.4	0.074	0.03	0.014	0.01	0.005		38.4	0.164	0.106	0.035	0.004	-0.001
38.6	0.197	0.105	0.047	0.013	0.003	0		38.6	0.075	0.03	0.014	0.01	0.005		38.6	0.164	0.107	0.035	0.004	0
38.8	0.199	0.106	0.047	0.013	0.003	0		38.8	0.075	0.03	0.014	0.009	0.004		38.8	0.164	0.106	0.035	0.004	0
39	0.198	0.106	0.047	0.012	0.003	0		39	0.075	0.03	0.014	0.009	0.003		39	0.164	0.106	0.035	0.004	0
39.2	0.198	0.106	0.047	0.012	0.003	0		39.2	0.076	0.03	0.014	0.008	0.003		39.2	0.164	0.106	0.035	0.004	0
39.4	0.199	0.106	0.047	0.013	0.003	0		39.4	0.077	0.03	0.014	0.009	0.003		39.4	0.165	0.106	0.035	0.004	0
39.6	0.199	0.106	0.047	0.013	0.003	-0.001		39.6	0.077	0.03	0.013	0.008	0.002		39.6	0.165	0.106	0.035	0.004	0.001
39.8	0.199	0.106	0.048	0.013	0.003	0		39.8	0.077	0.03	0.013	0.008	0.002		39.8	0.164	0.105	0.035	0.004	0.001
40	0.199	0.107	0.048	0.013	0.004	0		40	0.078	0.03	0.013	0.008	0.002		40	0.164	0.106	0.035	0.004	0
40.2	0.199	0.107	0.049	0.013	0.004	0.001		40.2	0.079	0.03	0.014	0.008	0.002		40.2	0.164	0.106	0.035	0.003	0
40.4	0.2	0.108	0.049	0.014	0.004	0.001		40.4	0.079	0.03	0.014	0.008	0.003		40.4	0.164	0.106	0.035	0.003	0
40.6	0.199	0.108	0.05	0.014	0.003	0		40.6	0.079	0.03	0.015	0.008	0.003		40.6	0.164	0.106	0.035	0.003	-0.001
40.8	0.2	0.109	0.05	0.014	0.003	0		40.8	0.079	0.03	0.015	0.008	0.003		40.8	0.164	0.106	0.035	0.003	-0.001
41	0.2	0.11	0.05	0.014	0.003	0		41	0.079	0.03	0.015	0.008	0.003		41	0.164	0.107	0.035	0.003	0
41.2	0.2	0.11	0.051	0.014	0.003	0		41.2	0.08	0.031	0.015	0.008	0.004		41.2	0.164	0.108	0.036	0.003	0
41.4	0.2	0.111	0.05	0.014	0.004	0		41.4	0.08	0.03	0.015	0.009	0.004		41.4	0.165	0.108	0.036	0.003	0
41.6	0.201	0.111	0.051	0.015	0.004	0.001		41.6	0.081	0.031	0.016	0.009	0.005		41.6	0.165	0.109	0.037	0.003	-0.001
41.8	0.202	0.11	0.052	0.014	0.004	0.001		41.8	0.081	0.031	0.016	0.01	0.005		41.8	0.165	0.11	0.036	0.003	-0.001
42	0.202	0.11	0.052	0.015	0.004	0.001		42	0.081	0.032	0.016	0.009	0.004		42	0.165	0.11	0.036	0.003	-0.001
42.2	0.202	0.111	0.052	0.015	0.004	0.001		42.2	0.082	0.032	0.016	0.01	0.004		42.2	0.164	0.11	0.036	0.003	-0.001
42.4	0.202	0.11	0.052	0.015	0.004	0.001		42.4	0.082	0.033	0.016	0.01	0.004		42.4	0.164	0.111	0.036	0.003	-0.002
42.6	0.202	0.11	0.052	0.015	0.004	0.001		42.6	0.082	0.033	0.016	0.01	0.004		42.6	0.164	0.111	0.036	0.002	-0.002
42.8	0.203	0.111	0.052	0.015	0.004	0.001		42.8	0.082	0.033	0.016	0.009	0.003		42.8	0.163	0.11	0.036	0.001	-0.002
43	0.203	0.111	0.051	0.015	0.005	0.002		43	0.082	0.033	0.015	0.009	0.003		43	0.163	0.111	0.036	0.002	-0.002
43.2	0.204	0.112	0.051	0.016	0.005	0.002		43.2	0.082	0.033	0.014	0.008	0.003		43.2	0.163	0.112	0.036	0.002	-0.002
43.4	0.204	0.111	0.052	0.016	0.005	0.002		43.4	0.083	0.032	0.015	0.008	0.003		43.4	0.163	0.111	0.036	0.002	-0.002
43.6	0.205	0.111	0.052	0.015	0.005	0.001		43.6	0.084	0.033	0.015	0.008	0.003		43.6	0.164	0.112	0.037	0.003	-0.001
43.8	0.205	0.112	0.052	0.016	0.005	0.002		43.8	0.084	0.032	0.014	0.008	0.003		43.8	0.164	0.111	0.037	0.003	-0.002
44	0.205	0.112	0.052	0.016	0.005	0.001		44	0.084	0.032	0.014	0.008	0.003		44	0.164	0.111	0.038	0.003	-0.001
44.2	0.205	0.112	0.052	0.016	0.005	0.001		44.2	0.085	0.032	0.014	0.008	0.003		44.2	0.165	0.111	0.038	0.003	-0.001
44.4	0.206	0.113	0.052	0.016	0.005	0		44.4	0.085	0.032	0.014	0.008	0.004		44.4	0.165	0.111	0.038	0.003	-0.001
44.6	0.205	0.113	0.052	0.016	0.005	0		44.6	0.085	0.032	0.014	0.009	0.004		44.6	0.165	0.111	0.039	0.003	-0.001
44.8	0.206	0.114	0.052	0.016	0.005	0		44.8	0.085	0.032	0.015	0.008	0.004		44.8	0.165	0.111	0.039	0.004	0
45	0.206	0.114	0.052	0.016	0.005	0		45	0.086	0.033	0.015	0.009	0.004		45	0.165	0.111	0.04	0.004	0.001
45.2	0.206	0.114	0.052	0.016	0.005	0		45.2	0.086	0.033	0.016	0.01	0.005		45.2	0.166	0.111	0.04	0.004	0
45.4	0.206	0.114	0.052	0.016	0.004	0		45.4	0.087	0.032	0.016	0.01	0.005		45.4	0.166	0.112	0.04	0.004	0
45.6	0.205	0.114	0.052	0.015	0.004	0		45.6	0.088	0.033	0.016	0.01	0.004		45.6	0.166	0.112	0.041	0.005	0.001
45.8	0.205	0.113	0.052	0.015	0.003	-0.001		45.8	0.088	0.033	0.016	0.01	0.004		45.8	0.166	0.113	0.041	0.005	0.001
46	0.206	0.114	0.052	0.016	0.003	0		46	0.088	0.034	0.017	0.01	0.004		46	0.165	0.113	0.041	0.005	0.001
46.2	0.206	0.114	0.052	0.016	0.003	-0.001		46.2	0.089	0.034	0.017	0.01	0.003		46.2	0.166	0.113	0.041	0.005	0.001
46.4	0.206	0.114	0.052	0.016	0.002	-0.001		46.4	0.089	0.035	0.017	0.01	0.004		46.4	0.165	0.114	0.041	0.005	0.001
46.6	0.206	0.115	0.052	0.015	0.002	-0.001		46.6	0.089	0.035	0.016	0.01	0.003		46.6	0.165	0.115	0.041	0.005	0.001
46.8	0.206	0.115	0.052	0.015	0.003	-0.001		46.8	0.09	0.035	0.016	0.01	0.002		46.8	0.165	0.115	0.041	0.005	0.001
47	0.206	0.115	0.053	0.015	0.003	-0.001		47	0.09	0.035	0.017	0.01	0.003		47	0.166	0.116	0.041	0.006	0.001
47.2	0.206	0.115	0.054	0.014	0.003	0		47.2	0.091	0.035	0.017	0.009	0.003		47.2	0.166	0.116	0.041	0.006	0.001
47.4	0.207	0.116	0.054	0.015	0.004	0		47.4	0.091	0.035	0.017	0.01	0.004		47.4	0.166	0.116	0.041	0.007	0.001
47.6	0.206	0.116	0.054	0.014	0.004	0		47.6	0.092	0.035	0.017	0.01	0.004		47.6	0.166	0.116	0.042	0.007	0.002
47.8	0.207	0.116	0.054	0.014	0.004	0.001		47.8	0.092	0.035	0.016	0.01	0.004		47.8	0.167	0.117	0.042	0.007	0.002
48	0.207	0.117	0.054	0.014	0.005	0.001		48	0.093	0.036	0.017	0.011	0.004		48	0.167	0.117	0.042	0.006	0.002
48.2	0.208	0.118	0.055	0.014	0.005	0.001		48.2	0.093	0.035	0.017	0.011	0.004		48.2	0.166	0.116	0.041	0.006	0.001
48.4	0.208	0.119	0.055	0.014	0.006	0.002		48.4	0.093	0.036	0.017	0.011	0.005		48.4	0.166	0.116	0.042	0.006	0.001
48.6	0.208	0.119	0.055	0.014	0.006	0.002		48.6	0.093	0.036	0.016	0.011	0.004		48.6	0.166	0.116	0.042	0.006	0.001
48.8	0.208	0.118	0.055	0.014	0.006	0.002		48.8	0.093	0.036	0.017	0.011	0.004		48.8	0.166	0.116	0.042	0.006	0
49	0.209	0.119	0.055	0.014	0.007	0.002		49	0.093	0.036	0.017	0.011	0.004		49	0.166	0.116	0.042	0.005	0
49.2	0.208	0.119	0.055	0.014	0.006	0.002		49.2	0.093	0.036	0.017	0.01	0.004		49.2	0.166	0.117	0.043	0.005	0
49.4	0.209	0.12	0.055	0.014	0.006	0.002		49.4	0.094	0.035	0.016	0.01	0.004		49.4	0.166	0.117	0.043	0.005	0.001
49.6	0.209	0.119	0.055	0.014	0.006	0.001		49.6	0.094	0.035	0.017	0.01	0.004		49.6	0.166	0.117	0.044	0.005	0.001
49.8	0.21	0.12	0.055	0.015	0.006	0.001		49.8	0.094	0.035	0.016	0.009	0.004		49.8	0.166	0.116	0.045	0.005	0.001
50	0.21	0.12	0.056	0.015	0.006	0.001		50	0.095	0.035	0.016	0.009	0.004		50	0.166	0.116	0.044	0.005	0
50.2	0.211	0.12	0.056	0.016	0.005	0		50.2	0.096	0.035	0.016	0.009	0.004		50.2	0.166	0.116	0.045	0.005	0.001
50.4	0.211	0.12	0.057	0.016	0.005	0		50.4	0.096	0.036	0.017	0.009	0.004		50.4	0.166	0.116	0.045	0.005	0
50.6	0.21	0.12	0.057	0.016	0.004	-0.001		50.6	0.096	0.035	0.016	0.009	0.003		50.6	0.166	0.117	0.045	0.005	0
50.8	0.21	0.12	0.057	0.016	0.004	-0.001		50.8	0.097	0.036	0.017	0.009	0.004		50.8	0.166	0.116	0.045	0.005	0
51	0.21	0.121	0.057	0.017	0.004	-0.001		51	0.098	0.035	0.017	0.009	0.004		51	0.167	0.117	0.045	0.006	0
51.2	0.21	0.121	0.057	0.017	0.004	-0.001		51.2	0.098	0.035	0.017	0.009	0.004		51.2	0.167	0.118	0.046	0.007	0
51.4	0.21	0.121	0.057	0.017	0.004	-0.001		51.4	0.099	0.036	0.017	0.01	0.004		51.4	0.167	0.118	0.046	0.006	0
51.6	0.21	0.121	0.057	0.017	0.004	-0.002		51.6	0.099	0.036	0.017	0.01	0.004		51.6	0.168	0.118	0.047	0.006	0
51.8	0.21	0.121	0.057	0.017	0.004	-0.002		51.8	0.1	0.036	0.017	0.011	0.005		51.8	0.168	0.118	0.047	0.006	0
52	0.21	0.121	0.057	0.017	0.005	-0.002		52	0.1	0.037	0.017	0.011	0.005		52	0.167	0.119	0.047	0.006	0
52.2	0.21	0.121	0.057	0.017	0.005	-0.001		52.2	0.1	0.037	0.017	0.012	0.004		52.2	0.167	0.118	0.047	0.006	-0.001
52.4	0.211	0.121	0.057	0.017	0.005	-0.001		52.4	0.1	0.037	0.017	0.012	0.004		52.4	0.168	0.119	0.048	0.007	0
52.6	0.21	0.121	0.057	0.017	0.005	0		52.6	0.1	0.037	0.018	0.012	0.004		52.6	0.168	0.119	0.047	0.007	0
52.8	0.21	0.121	0.057	0.016	0.005	-0.001		52.8	0.1	0.037	0.018	0.012	0.004		52.8	0.167	0.119	0.047	0.006	0
53	0.21	0.121	0.057	0.017	0.005	0		53	0.1	0.037	0.018	0.011	0.003		53	0.167	0.118	0.047	0.005	0
53.2	0.21	0.121	0.058	0.017	0.006	0		53.2	0.1	0.037	0.018	0.01	0.003		53.2	0.167	0.118	0.047	0.006	0
53.4	0.21	0.121	0.058	0.017	0.006	0		53.4	0.1	0.036	0.017	0.01	0.003		53.4	0.167	0.118	0.047	0.006	0
53.6	0.21	0.122	0.058	0.017	0.006	0.001		53.6	0.1	0.036	0.018	0.01	0.003		53.6	0.166	0.119	0.047	0.006	0
53.8	0.211	0.122	0.058	0.018	0.006	0.001		53.8	0.1	0.036	0.018	0.01	0.003		53.8	0.167	0.118	0.046	0.006	0
54	0.211	0.123	0.059	0.018	0.006	0.002		54	0.1	0.036	0.018	0.01	0.003		54	0.167	0.119	0.046	0.005	0
54.2	0.212	0.123	0.06	0.018	0.007	0.002		54.2	0.1	0.036	0.017	0.01	0.003		54.2	0.166	0.119	0.046	0.006	0
54.4	0.211	0.123	0.06	0.018	0.006	0.002		54.4	0.101	0.037	0.018	0.01	0.003		54.4	0.166	0.119	0.046	0.006	0
54.6	0.211	0.124	0.06	0.018	0.006	0.002		54.6	0.102	0.037	0.017	0.01	0.003		54.6	0.167	0.12	0.047	0.007	0.001
54.8	0.212	0.125	0.06	0.018	0.006	0.002		54.8	0.102	0.037	0.017	0.01	0.004		54.8	0.167	0.12	0.048	0.007	0.001
55	0.212	0.125	0.06	0.018	0.006	0.002		55	0.102	0.037	0.017	0.01	0.003		55	0.168	0.121	0.048	0.007	0.002
55.2	0.212	0.125	0.06	0.019	0.006	0.002		55.2	0.103	0.038	0.017	0.01	0.003		55.2	0.168	0.121	0.048	0.008	0.002
55.4	0.213	0.126	0.06	0.019	0.006	0.002		55.4	0.103	0.038	0.017	0.011	0.003		55.4	0.168	0.121	0.048	0.008	0.002
55.6	0.213	0.126	0.06	0.019	0.007	0.002		55.6	0.104	0.038	0.017	0.011	0.003		55.6	0.167	0.121	0.049	0.008	0.002
55.8	0.214	0.126	0.061	0.019	0.007	0.002		55.8	0.104	0.038	0.017	0.011	0.002		55.8	0.167	0.121	0.049	0.008	0.002
56	0.214	0.127	0.061	0.019	0.007	0.002		56	0.105	0.039	0.017	0.011	0.003		56	0.167	0.121	0.049	0.008	0.002
56.2	0.215	0.127	0.061	0.019	0.006	0.002		56.2	0.106	0.04	0.017	0.012	0.003		56.2	0.168	0.121	0.049	0.008	0.002
56.4	0.215	0.127	0.061	0.019	0.006	0.001		56.4	0.106	0.039	0.017	0.011	0.003		56.4	0.168	0.121	0.05	0.008	0.002
56.6	0.215	0.127	0.061	0.019	0.006	0.001		56.6	0.106	0.04	0.017	0.012	0.003		56.6	0.168	0.12	0.049	0.008	0.002
56.8	0.214	0.126	0.062	0.019	0.006	0		56.8	0.106	0.04	0.016	0.011	0.003		56.8	0.167	0.12	0.05	0.008	0.001
57	0.215	0.127	0.063	0.02	0.006	0.001		57	0.107	0.04	0.016	0.011	0.004		57	0.167	0.12	0.05	0.008	0.001
57.2	0.215	0.127	0.063	0.02	0.006	0.001		57.2	0.107	0.04	0.017	0.011	0.004		57.2	0.168	0.121	0.051	0.009	0.002
57.4	0.215	0.127	0.063	0.02	0.005	0.001		57.4	0.107	0.04	0.016	0.011	0.004		57.4	0.168	0.12	0.051	0.009	0.002
57.6	0.215	0.127	0.063	0.019	0.005	0.001		57.6	0.106	0.04	0.016	0.01	0.003		57.6	0.168	0.121	0.051	0.009	0.002
57.8	0.214	0.127	0.063	0.02	0.005	0.001		57.8	0.107	0.04	0.016	0.011	0.003		57.8	0.168	0.121	0.051	0.009	0.001
58	0.214	0.127	0.063	0.019	0.005	0.001		58	0.107	0.04	0.016	0.01	0.004		58	0.168	0.121	0.051	0.009	0.002
58.2	0.214	0.127	0.063	0.019	0.005	0.001		58.2	0.108	0.04	0.016	0.01	0.004		58.2	0.168	0.121	0.051	0.009	0.002
58.4	0.214	0.127	0.063	0.018	0.004	0.002		58.4	0.109	0.041	0.016	0.01	0.004		58.4	0.169	0.122	0.052	0.009	0.002
58.6	0.215	0.128	0.063	0.018	0.005	0.002		58.6	0.11	0.041	0.016	0.01	0.004		58.6	0.169	0.122	0.053	0.01	0.002
58.8	0.214	0.128	0.063	0.018	0.005	0.002		58.8	0.11	0.041	0.016	0.01	0.004		58.8	0.169	0.123	0.053	0.01	0.002
59	0.215	0.128	0.064	0.018	0.005	0.002		59	0.111	0.041	0.017	0.011	0.004		59	0.169	0.123	0.053	0.009	0.002
59.2	0.215	0.128	0.064	0.018	0.005	0.003		59.2	0.111	0.042	0.018	0.011	0.004		59.2	0.168	0.123	0.053	0.009	0.002
59.4	0.215	0.128	0.064	0.018	0.005	0.002		59.4	0.111	0.041	0.018	0.011	0.004		59.4	0.168	0.123	0.053	0.009	0.001
59.6	0.215	0.128	0.064	0.019	0.006	0.003		59.6	0.113	0.042	0.019	0.011	0.005		59.6	0.167	0.123	0.053	0.009	0.001
59.8	0.215	0.129	0.064	0.019	0.006	0.003		59.8	0.113	0.042	0.019	0.011	0.005		59.8	0.167	0.123	0.053	0.008	0.001
60	0.215	0.129	0.065	0.019	0.007	0.003		60	0.114	0.042	0.019	0.011	0.006		60	0.167	0.122	0.052	0.008	0.001
60.2	0.215	0.13	0.065	0.02	0.007	0.003		60.2	0.114	0.043	0.019	0.011	0.006		60.2	0.167	0.123	0.052	0.008	0.001
60.4	0.214	0.13	0.065	0.02	0.007	0.003		60.4	0.114	0.042	0.019	0.011	0.007		60.4	0.167	0.122	0.052	0.008	0
60.6	0.214	0.13	0.065	0.02	0.007	0.003		60.6	0.114	0.042	0.02	0.011	0.007		60.6	0.168	0.122	0.051	0.008	0
60.8	0.214	0.13	0.065	0.02	0.007	0.003		60.8	0.114	0.042	0.02	0.011	0.007		60.8	0.168	0.122	0.052	0.008	0.001
61	0.215	0.13	0.065	0.02	0.007	0.003		61	0.114	0.042	0.02	0.011	0.007		61	0.168	0.122	0.052	0.008	0.001
61.2	0.214	0.13	0.065	0.021	0.007	0.003		61.2	0.114	0.042	0.02	0.011	0.007		61.2	0.168	0.122	0.052	0.008	0.001
61.4	0.214	0.13	0.064	0.02	0.006	0.002		61.4	0.114	0.042	0.019	0.01	0.006		61.4	0.168	0.122	0.052	0.008	0.001
61.6	0.213	0.13	0.064	0.019	0.006	0.002		61.6	0.114	0.042	0.019	0.011	0.006		61.6	0.168	0.122	0.052	0.008	0.001
61.8	0.213	0.13	0.064	0.019	0.006	0.002		61.8	0.114	0.041	0.019	0.011	0.006		61.8	0.168	0.122	0.052	0.008	0.001
62	0.214	0.13	0.063	0.019	0.006	0.001		62	0.114	0.041	0.018	0.011	0.006		62	0.169	0.122	0.053	0.008	0.001
62.2	0.214	0.13	0.064	0.019	0.006	0.001		62.2	0.115	0.04	0.018	0.01	0.005		62.2	0.169	0.122	0.053	0.009	0.001
62.4	0.213	0.129	0.063	0.018	0.006	0		62.4	0.115	0.041	0.017	0.01	0.005		62.4	0.169	0.122	0.054	0.008	0.001
62.6	0.213	0.129	0.063	0.017	0.006	0		62.6	0.116	0.041	0.018	0.011	0.005		62.6	0.17	0.122	0.055	0.009	0.002
62.8	0.213	0.129	0.063	0.017	0.005	-0.001		62.8	0.117	0.042	0.018	0.012	0.006		62.8	0.17	0.123	0.056	0.009	0.002
63	0.213	0.129	0.063	0.018	0.005	0		63	0.118	0.042	0.019	0.011	0.006		63	0.17	0.123	0.056	0.009	0.002
63.2	0.213	0.129	0.063	0.018	0.005	-0.001		63.2	0.118	0.042	0.019	0.011	0.006		63.2	0.17	0.122	0.055	0.009	0.001
63.4	0.214	0.13	0.063	0.018	0.006	0		63.4	0.119	0.043	0.019	0.011	0.006		63.4	0.17	0.123	0.056	0.009	0.002
63.6	0.214	0.129	0.063	0.018	0.006	0		63.6	0.12	0.044	0.019	0.011	0.005		63.6	0.17	0.123	0.056	0.009	0.002
63.8	0.215	0.13	0.064	0.018	0.007	0.001		63.8	0.12	0.043	0.019	0.01	0.005		63.8	0.17	0.123	0.056	0.009	0.002
64	0.215	0.13	0.065	0.018	0.007	0.001		64	0.121	0.044	0.018	0.01	0.005		64	0.17	0.123	0.055	0.009	0.002
64.2	0.215	0.131	0.065	0.018	0.006	0.001		64.2	0.12	0.044	0.018	0.01	0.005		64.2	0.169	0.123	0.055	0.008	0.002
64.4	0.215	0.13	0.065	0.017	0.006	0		64.4	0.121	0.044	0.018	0.01	0.005		64.4	0.169	0.124	0.055	0.009	0.002
64.6	0.215	0.13	0.066	0.017	0.006	0		64.6	0.12	0.044	0.018	0.01	0.005		64.6	0.169	0.124	0.055	0.009	0.002
64.8	0.215	0.131	0.065	0.017	0.005	0.001		64.8	0.12	0.043	0.018	0.01	0.005		64.8	0.169	0.125	0.055	0.009	0.003
65	0.215	0.131	0.065	0.017	0.005	0.001		65	0.12	0.044	0.018	0.01	0.005		65	0.17	0.125	0.055	0.009	0.003
65.2	0.215	0.131	0.065	0.017	0.005	0		65.2	0.12	0.044	0.017	0.01	0.005		65.2	0.169	0.126	0.055	0.009	0.002
65.4	0.215	0.13	0.064	0.017	0.004	0		65.4	0.12	0.044	0.017	0.011	0.005		65.4	0.17	0.126	0.056	0.009	0.003
65.6	0.215	0.13	0.065	0.017	0.005	0		65.6	0.12	0.043	0.017	0.01	0.005		65.6	0.17	0.127	0.057	0.01	0.003
65.8	0.215	0.131	0.065	0.017	0.005	0		65.8	0.12	0.043	0.017	0.01	0.005		65.8	0.17	0.126	0.057	0.011	0.003
66	0.215	0.131	0.065	0.017	0.005	0		66	0.12	0.043	0.017	0.01	0.004		66	0.17	0.127	0.058	0.011	0.003
66.2	0.215	0.131	0.064	0.017	0.004	0		66.2	0.121	0.043	0.017	0.01	0.004		66.2	0.169	0.127	0.057	0.011	0.003
66.4	0.215	0.131	0.064	0.017	0.004	0		66.4	0.122	0.044	0.018	0.011	0.005		66.4	0.169	0.126	0.057	0.011	0.003
66.6	0.216	0.132	0.065	0.018	0.005	0.001		66.6	0.123	0.044	0.019	0.012	0.005		66.6	0.17	0.127	0.058	0.011	0.003
66.8	0.216	0.132	0.065	0.019	0.004	0.001		66.8	0.123	0.044	0.019	0.011	0.005		66.8	0.17	0.126	0.058	0.011	0.003
67	0.216	0.133	0.065	0.019	0.005	0.001		67	0.124	0.044	0.02	0.011	0.006		67	0.169	0.126	0.058	0.012	0.003
67.2	0.217	0.133	0.066	0.019	0.005	0.001		67.2	0.125	0.045	0.02	0.011	0.005		67.2	0.169	0.126	0.058	0.012	0.003
67.4	0.217	0.133	0.067	0.02	0.005	0.001		67.4	0.125	0.045	0.02	0.011	0.005		67.4	0.169	0.126	0.058	0.011	0.002
67.6	0.217	0.133	0.067	0.02	0.006	0.001		67.6	0.125	0.045	0.02	0.01	0.005		67.6	0.17	0.126	0.058	0.011	0.002
67.8	0.217	0.133	0.068	0.02	0.006	0.001		67.8	0.125	0.044	0.02	0.01	0.005		67.8	0.169	0.125	0.057	0.011	0.002
68	0.217	0.134	0.068	0.02	0.006	0		68	0.126	0.045	0.02	0.011	0.005		68	0.169	0.125	0.057	0.01	0.002
68.2	0.218	0.134	0.069	0.02	0.006	0		68.2	0.126	0.045	0.02	0.011	0.005		68.2	0.169	0.125	0.057	0.01	0.001
68.4	0.218	0.134	0.069	0.02	0.006	-0.001		68.4	0.127	0.046	0.02	0.012	0.005		68.4	0.168	0.125	0.058	0.01	0.002
68.6	0.218	0.133	0.069	0.02	0.006	-0.001		68.6	0.127	0.046	0.019	0.011	0.005		68.6	0.168	0.125	0.058	0.009	0.001
68.8	0.218	0.133	0.069	0.02	0.006	-0.001		68.8	0.128	0.045	0.019	0.011	0.005		68.8	0.169	0.126	0.058	0.01	0.001
69	0.218	0.133	0.068	0.02	0.006	-0.001		69	0.128	0.046	0.019	0.011	0.005		69	0.169	0.125	0.058	0.009	0.001
69.2	0.218	0.133	0.068	0.02	0.006	-0.001		69.2	0.129	0.046	0.019	0.011	0.005		69.2	0.168	0.125	0.058	0.009	0
69.4	0.217	0.133	0.068	0.02	0.006	-0.001		69.4	0.129	0.046	0.018	0.01	0.004		69.4	0.169	0.126	0.059	0.009	0.001
69.6	0.218	0.134	0.068	0.021	0.006	0		69.6	0.129	0.046	0.018	0.01	0.004		69.6	0.169	0.126	0.06	0.01	0.002
69.8	0.218	0.135	0.068	0.021	0.006	0		69.8	0.129	0.046	0.018	0.011	0.004		69.8	0.169	0.126	0.059	0.01	0.002
70	0.219	0.135	0.068	0.021	0.006	0		70	0.13	0.046	0.018	0.011	0.003		70	0.169	0.127	0.06	0.01	0.002
70.2	0.22	0.136	0.068	0.021	0.006	0.001		70.2	0.13	0.046	0.018	0.01	0.003		70.2	0.169	0.127	0.06	0.01	0.002
70.4	0.22	0.136	0.069	0.022	0.006	0.002		70.4	0.131	0.046	0.018	0.011	0.003		70.4	0.169	0.127	0.06	0.01	0.002
70.6	0.22	0.136	0.069	0.021	0.006	0.002		70.6	0.131	0.046	0.019	0.011	0.003		70.6	0.17	0.128	0.06	0.011	0.002
70.8	0.219	0.136	0.068	0.021	0.006	0.002		70.8	0.132	0.046	0.02	0.012	0.004		70.8	0.17	0.128	0.06	0.011	0.002
71	0.22	0.137	0.069	0.021	0.007	0.002		71	0.132	0.046	0.02	0.011	0.004		71	0.17	0.128	0.06	0.011	0.002
71.2	0.22	0.137	0.069	0.021	0.007	0.003		71.2	0.132	0.046	0.02	0.012	0.004		71.2	0.17	0.128	0.06	0.011	0.001
71.4	0.22	0.138	0.07	0.021	0.007	0.003		71.4	0.132	0.046	0.02	0.011	0.003		71.4	0.169	0.128	0.059	0.011	0.001
71.6	0.22	0.138	0.071	0.021	0.007	0.003		71.6	0.132	0.046	0.02	0.012	0.004		71.6	0.17	0.128	0.06	0.011	0.002
71.8	0.22	0.138	0.072	0.022	0.007	0.003		71.8	0.132	0.046	0.02	0.012	0.004		71.8	0.17	0.128	0.06	0.011	0.002
72	0.22	0.138	0.072	0.021	0.007	0.002		72	0.133	0.047	0.021	0.013	0.005		72	0.169	0.128	0.06	0.011	0.002
72.2	0.22	0.138	0.072	0.022	0.008	0.002		72.2	0.133	0.047	0.021	0.012	0.004		72.2	0.168	0.127	0.059	0.01	0.001
72.4	0.22	0.138	0.072	0.022	0.007	0.002		72.4	0.134	0.047	0.021	0.013	0.005		72.4	0.167	0.127	0.059	0.01	0.001
72.6	0.218	0.137	0.071	0.021	0.006	0.002		72.6	0.134	0.047	0.021	0.012	0.004		72.6	0.167	0.128	0.059	0.011	0.001
72.8	0.219	0.137	0.071	0.021	0.007	0.001		72.8	0.134	0.047	0.021	0.012	0.004		72.8	0.167	0.127	0.059	0.011	0.001
73	0.219	0.138	0.071	0.021	0.007	0.001		73	0.134	0.046	0.02	0.011	0.004		73	0.167	0.127	0.059	0.01	0.001
73.2	0.218	0.137	0.07	0.021	0.006	0		73.2	0.134	0.047	0.02	0.012	0.004		73.2	0.167	0.127	0.06	0.011	0.001
73.4	0.218	0.137	0.07	0.021	0.006	0		73.4	0.134	0.047	0.021	0.011	0.004		73.4	0.168	0.127	0.061	0.012	0.002
73.6	0.219	0.138	0.071	0.022	0.007	0		73.6	0.134	0.048	0.021	0.012	0.004		73.6	0.168	0.127	0.062	0.012	0.002
73.8	0.219	0.137	0.071	0.022	0.006	0		73.8	0.133	0.048	0.02	0.012	0.003		73.8	0.168	0.127	0.062	0.012	0.002
74	0.219	0.137	0.071	0.021	0.006	-0.001		74	0.133	0.048	0.019	0.011	0.002		74	0.169	0.127	0.063	0.012	0.002
74.2	0.22	0.138	0.071	0.022	0.007	0		74.2	0.133	0.047	0.019	0.01	0.002		74.2	0.169	0.127	0.063	0.012	0.002
74.4	0.219	0.137	0.071	0.02	0.006	0		74.4	0.134	0.048	0.02	0.01	0.003		74.4	0.169	0.127	0.063	0.012	0.002
74.6	0.219	0.137	0.071	0.02	0.007	0		74.6	0.134	0.048	0.02	0.011	0.003		74.6	0.169	0.127	0.063	0.011	0.002
74.8	0.22	0.137	0.072	0.02	0.007	0		74.8	0.134	0.048	0.019	0.011	0.003		74.8	0.168	0.126	0.063	0.011	0.002
75	0.22	0.138	0.072	0.02	0.006	0		75	0.134	0.048	0.019	0.011	0.003		75	0.169	0.126	0.064	0.011	0.002
75.2	0.22	0.138	0.072	0.02	0.006	0		75.2	0.135	0.049	0.02	0.011	0.002		75.2	0.168	0.126	0.063	0.01	0.002
75.4	0.22	0.138	0.073	0.02	0.006	0		75.4	0.136	0.049	0.02	0.011	0.003		75.4	0.168	0.126	0.063	0.01	0.003
75.6	0.221	0.139	0.074	0.021	0.007	0.001		75.6	0.137	0.049	0.021	0.012	0.003		75.6	0.168	0.126	0.064	0.01	0.003
75.8	0.22	0.138	0.073	0.021	0.007	0.001		75.8	0.138	0.05	0.021	0.013	0.004		75.8	0.167	0.126	0.063	0.009	0.002
76	0.22	0.138	0.072	0.02	0.007	0.001		76	0.139	0.05	0.022	0.013	0.004		76	0.166	0.126	0.062	0.008	0.002
76.2	0.22	0.138	0.072	0.021	0.007	0.001		76.2	0.14	0.051	0.022	0.013	0.005		76.2	0.166	0.125	0.063	0.008	0.002
76.4	0.22	0.138	0.072	0.021	0.007	0.002		76.4	0.141	0.051	0.023	0.014	0.005		76.4	0.166	0.126	0.062	0.009	0.001
76.6	0.22	0.138	0.072	0.021	0.007	0.001		76.6	0.141	0.051	0.023	0.013	0.005		76.6	0.166	0.126	0.062	0.009	0.001
76.8	0.22	0.139	0.072	0.021	0.007	0.001		76.8	0.142	0.05	0.023	0.013	0.005		76.8	0.166	0.127	0.063	0.009	0.001
77	0.22	0.139	0.072	0.022	0.007	0.001		77	0.143	0.05	0.023	0.013	0.005		77	0.167	0.127	0.063	0.01	0.001
77.2	0.22	0.14	0.073	0.022	0.007	0.002		77.2	0.144	0.051	0.023	0.013	0.005		77.2	0.168	0.128	0.064	0.011	0.002
77.4	0.22	0.14	0.073	0.023	0.008	0.002		77.4	0.144	0.051	0.023	0.012	0.005		77.4	0.169	0.129	0.065	0.011	0.002
77.6	0.221	0.141	0.074	0.024	0.009	0.003		77.6	0.144	0.051	0.022	0.012	0.005		77.6	0.17	0.129	0.065	0.012	0.003
77.8	0.221	0.141	0.074	0.025	0.009	0.004		77.8	0.143	0.051	0.021	0.012	0.005		77.8	0.17	0.129	0.066	0.012	0.003
78	0.221	0.142	0.074	0.024	0.01	0.004		78	0.143	0.051	0.021	0.011	0.005		78	0.171	0.129	0.066	0.013	0.003
78.2	0.222	0.142	0.075	0.024	0.01	0.004		78.2	0.144	0.05	0.02	0.01	0.005		78.2	0.171	0.129	0.066	0.013	0.003
78.4	0.221	0.142	0.074	0.024	0.009	0.004		78.4	0.143	0.05	0.02	0.01	0.005		78.4	0.171	0.129	0.066	0.013	0.003
78.6	0.222	0.142	0.075	0.025	0.01	0.004		78.6	0.142	0.049	0.019	0.01	0.004		78.6	0.171	0.129	0.066	0.012	0.002
78.8	0.221	0.142	0.075	0.024	0.009	0.004		78.8	0.143	0.049	0.019	0.01	0.004		78.8	0.171	0.128	0.067	0.013	0.003
79	0.221	0.142	0.075	0.024	0.009	0.003		79	0.143	0.049	0.019	0.01	0.004		79	0.171	0.128	0.067	0.013	0.003
79.2	0.221	0.142	0.076	0.024	0.009	0.004		79.2	0.144	0.05	0.02	0.01	0.004		79.2	0.171	0.128	0.066	0.013	0.002
79.4	0.221	0.142	0.076	0.024	0.009	0.003		79.4	0.144	0.05	0.02	0.011	0.004		79.4	0.17	0.128	0.067	0.013	0.002
79.6	0.22	0.142	0.075	0.023	0.008	0.003		79.6	0.144	0.05	0.021	0.011	0.004		79.6	0.17	0.128	0.067	0.013	0.002
79.8	0.22	0.141	0.074	0.023	0.008	0.002		79.8	0.145	0.05	0.021	0.011	0.004		79.8	0.17	0.127	0.067	0.013	0.002
80	0.22	0.141	0.074	0.023	0.007	0.002		80	0.146	0.051	0.021	0.012	0.005		80	0.169	0.127	0.067	0.013	0.002
80.2	0.22	0.142	0.075	0.023	0.007	0.001		80.2	0.146	0.051	0.021	0.012	0.004		80.2	0.169	0.127	0.067	0.013	0.002
80.4	0.219	0.141	0.075	0.023	0.007	0		80.4	0.147	0.05	0.021	0.012	0.004		80.4	0.169	0.127	0.067	0.013	0.003
80.6	0.219	0.141	0.074	0.022	0.006	0		80.6	0.147	0.05	0.021	0.012	0.004		80.6	0.169	0.127	0.067	0.013	0.003
80.8	0.219	0.141	0.074	0.022	0.006	-0.001		80.8	0.148	0.051	0.021	0.012	0.005		80.8	0.169	0.127	0.067	0.013	0.003
81	0.22	0.142	0.075	0.022	0.007	0		81	0.149	0.051	0.021	0.012	0.005		81	0.169	0.128	0.068	0.013	0.004
81.2	0.221	0.142	0.075	0.023	0.008	0		81.2	0.149	0.051	0.021	0.012	0.005		81.2	0.17	0.128	0.068	0.013	0.004
81.4	0.221	0.142	0.075	0.024	0.008	0.001		81.4	0.149	0.051	0.02	0.013	0.006		81.4	0.17	0.128	0.068	0.013	0.004
81.6	0.221	0.142	0.075	0.024	0.008	0.001		81.6	0.149	0.052	0.02	0.013	0.006		81.6	0.17	0.128	0.067	0.012	0.004
81.8	0.221	0.142	0.075	0.024	0.008	0.001		81.8	0.149	0.052	0.02	0.013	0.006		81.8	0.17	0.128	0.068	0.012	0.004
82	0.221	0.142	0.075	0.023	0.008	0.001		82	0.149	0.051	0.019	0.013	0.005		82	0.17	0.128	0.068	0.012	0.004
82.2	0.222	0.142	0.075	0.024	0.009	0.002		82.2	0.149	0.051	0.02	0.012	0.005		82.2	0.17	0.128	0.068	0.013	0.004
82.4	0.221	0.142	0.075	0.023	0.008	0.002		82.4	0.15	0.052	0.02	0.013	0.005		82.4	0.17	0.128	0.069	0.012	0.004
82.6	0.221	0.142	0.075	0.023	0.009	0.002		82.6	0.15	0.052	0.021	0.013	0.005		82.6	0.17	0.128	0.069	0.013	0.003
82.8	0.22	0.141	0.075	0.022	0.008	0.001		82.8	0.15	0.052	0.021	0.014	0.005		82.8	0.171	0.128	0.069	0.013	0.004
83	0.22	0.141	0.075	0.022	0.009	0.001		83	0.151	0.053	0.022	0.014	0.005		83	0.171	0.128	0.069	0.013	0.004
83.2	0.22	0.141	0.075	0.022	0.008	0.001		83.2	0.151	0.053	0.022	0.014	0.005		83.2	0.171	0.129	0.069	0.013	0.004
83.4	0.219	0.14	0.074	0.022	0.007	0		83.4	0.152	0.053	0.023	0.014	0.004		83.4	0.171	0.129	0.069	0.014	0.004
83.6	0.219	0.14	0.074	0.021	0.007	0		83.6	0.152	0.053	0.023	0.014	0.004		83.6	0.171	0.129	0.069	0.014	0.003
83.8	0.219	0.14	0.074	0.022	0.007	-0.001		83.8	0.152	0.053	0.023	0.013	0.004		83.8	0.171	0.13	0.068	0.013	0.003
84	0.218	0.14	0.074	0.022	0.007	-0.001		84	0.153	0.054	0.023	0.013	0.004		84	0.17	0.13	0.068	0.013	0.003
84.2	0.218	0.14	0.074	0.022	0.006	-0.002		84.2	0.153	0.054	0.023	0.013	0.004		84.2	0.17	0.13	0.067	0.013	0.003
84.4	0.218	0.14	0.074	0.022	0.006	-0.003		84.4	0.153	0.054	0.023	0.013	0.004		84.4	0.17	0.131	0.068	0.013	0.003
84.6	0.218	0.14	0.075	0.022	0.006	-0.003		84.6	0.153	0.054	0.023	0.013	0.005		84.6	0.17	0.131	0.068	0.013	0.002
84.8	0.218	0.14	0.075	0.023	0.006	-0.003		84.8	0.153	0.054	0.023	0.012	0.005		84.8	0.17	0.131	0.068	0.013	0.002
85	0.219	0.142	0.076	0.023	0.007	-0.002		85	0.153	0.054	0.023	0.012	0.005		85	0.171	0.132	0.069	0.014	0.002
85.2	0.22	0.142	0.076	0.024	0.007	-0.001		85.2	0.153	0.053	0.022	0.012	0.004		85.2	0.171	0.132	0.069	0.014	0.002
85.4	0.22	0.142	0.076	0.024	0.007	-0.001		85.4	0.153	0.053	0.022	0.012	0.004		85.4	0.171	0.132	0.069	0.014	0.002
85.6	0.22	0.142	0.077	0.023	0.006	-0.001		85.6	0.154	0.053	0.021	0.012	0.004		85.6	0.171	0.132	0.07	0.014	0.002
85.8	0.221	0.143	0.077	0.023	0.006	-0.001		85.8	0.154	0.052	0.021	0.012	0.004		85.8	0.171	0.131	0.071	0.014	0.002
86	0.221	0.144	0.077	0.023	0.006	0		86	0.155	0.053	0.021	0.012	0.003		86	0.172	0.131	0.071	0.014	0.002
86.2	0.222	0.144	0.078	0.023	0.007	0.001		86.2	0.156	0.054	0.022	0.013	0.004		86.2	0.172	0.131	0.071	0.014	0.002
86.4	0.222	0.144	0.078	0.023	0.007	0.001		86.4	0.157	0.055	0.023	0.013	0.004		86.4	0.172	0.131	0.072	0.014	0.003
86.6	0.222	0.144	0.078	0.023	0.007	0.001		86.6	0.157	0.054	0.023	0.014	0.005		86.6	0.172	0.131	0.072	0.015	0.003
86.8	0.222	0.145	0.078	0.024	0.007	0.002		86.8	0.158	0.055	0.023	0.014	0.005		86.8	0.173	0.131	0.072	0.015	0.004
87	0.222	0.145	0.078	0.024	0.007	0.001		87	0.158	0.056	0.023	0.014	0.005		87	0.172	0.13	0.072	0.014	0.004
87.2	0.222	0.145	0.078	0.024	0.007	0.001		87.2	0.158	0.055	0.023	0.013	0.005		87.2	0.171	0.13	0.071	0.014	0.004
87.4	0.222	0.145	0.078	0.024	0.007	0.002		87.4	0.159	0.056	0.023	0.014	0.006		87.4	0.171	0.13	0.071	0.014	0.004
87.6	0.222	0.145	0.078	0.024	0.007	0.002		87.6	0.16	0.057	0.023	0.014	0.006		87.6	0.17	0.129	0.071	0.014	0.004
87.8	0.222	0.145	0.078	0.024	0.007	0.001		87.8	0.16	0.057	0.024	0.014	0.006		87.8	0.17	0.129	0.071	0.014	0.004
88	0.222	0.145	0.078	0.024	0.008	0.001		88	0.161	0.058	0.024	0.014	0.007		88	0.171	0.129	0.071	0.014	0.004
88.2	0.221	0.145	0.078	0.024	0.007	0.001		88.2	0.16	0.058	0.024	0.014	0.006		88.2	0.17	0.13	0.071	0.014	0.005
88.4	0.222	0.145	0.077	0.024	0.008	0.001		88.4	0.161	0.058	0.023	0.013	0.007		88.4	0.171	0.13	0.072	0.015	0.005
88.6	0.222	0.145	0.077	0.024	0.007	0.001		88.6	0.161	0.058	0.023	0.013	0.007		88.6	0.171	0.131	0.072	0.016	0.006
88.8	0.222	0.145	0.077	0.024	0.007	0		88.8	0.161	0.058	0.023	0.013	0.006		88.8	0.171	0.132	0.073	0.016	0.006
89	0.222	0.145	0.077	0.024	0.007	0		89	0.162	0.057	0.022	0.013	0.006		89	0.172	0.133	0.074	0.017	0.007
89.2	0.222	0.144	0.077	0.023	0.007	0		89.2	0.162	0.057	0.022	0.013	0.005		89.2	0.172	0.133	0.074	0.017	0.007
89.4	0.221	0.144	0.076	0.022	0.006	-0.001		89.4	0.161	0.057	0.022	0.013	0.005		89.4	0.172	0.133	0.075	0.016	0.008
89.6	0.221	0.143	0.075	0.021	0.006	-0.001		89.6	0.162	0.056	0.021	0.013	0.005		89.6	0.173	0.134	0.075	0.016	0.007
89.8	0.221	0.143	0.075	0.021	0.006	-0.001		89.8	0.162	0.056	0.022	0.013	0.005		89.8	0.173	0.134	0.075	0.016	0.007
90	0.221	0.144	0.075	0.022	0.007	0		90	0.163	0.056	0.022	0.013	0.005		90	0.173	0.134	0.076	0.017	0.007
90.2	0.221	0.144	0.075	0.022	0.007	0		90.2	0.163	0.056	0.022	0.013	0.005		90.2	0.173	0.134	0.076	0.017	0.007
90.4	0.221	0.144	0.075	0.023	0.007	0		90.4	0.163	0.056	0.022	0.013	0.005		90.4	0.173	0.135	0.076	0.016	0.007
90.6	0.22	0.145	0.075	0.023	0.007	0		90.6	0.163	0.057	0.022	0.013	0.005		90.6	0.173	0.134	0.076	0.016	0.006
90.8	0.22	0.145	0.075	0.024	0.007	0		90.8	0.163	0.057	0.022	0.013	0.005		90.8	0.173	0.133	0.075	0.016	0.005
91	0.22	0.145	0.075	0.024	0.007	0		91	0.163	0.057	0.022	0.013	0.005		91	0.172	0.133	0.075	0.015	0.005
91.2	0.22	0.146	0.076	0.025	0.007	0		91.2	0.163	0.058	0.022	0.013	0.005		91.2	0.172	0.133	0.075	0.015	0.005
91.4	0.22	0.146	0.076	0.025	0.007	0		91.4	0.164	0.059	0.023	0.014	0.006		91.4	0.172	0.133	0.075	0.015	0.005
91.6	0.22	0.146	0.076	0.025	0.007	0		91.6	0.165	0.059	0.023	0.014	0.006		91.6	0.171	0.132	0.075	0.015	0.004
91.8	0.221	0.146	0.077	0.025	0.008	0		91.8	0.165	0.06	0.024	0.015	0.006		91.8	0.171	0.132	0.075	0.015	0.004
92	0.221	0.146	0.078	0.026	0.008	0.001		92	0.165	0.059	0.023	0.015	0.006		92	0.172	0.132	0.075	0.015	0.005
92.2	0.221	0.147	0.078	0.026	0.008	0.001		92.2	0.165	0.059	0.023	0.015	0.006		92.2	0.171	0.132	0.075	0.015	0.005
92.4	0.222	0.146	0.078	0.025	0.008	0.001		92.4	0.166	0.059	0.023	0.015	0.006		92.4	0.17	0.132	0.075	0.016	0.005
92.6	0.222	0.147	0.08	0.026	0.008	0.001		92.6	0.166	0.059	0.023	0.015	0.006		92.6	0.17	0.132	0.075	0.016	0.005
92.8	0.223	0.147	0.08	0.026	0.009	0.001		92.8	0.166	0.059	0.023	0.015	0.005		92.8	0.17	0.132	0.076	0.015	0.005
93	0.223	0.147	0.08	0.026	0.008	0.001		93	0.166	0.058	0.023	0.014	0.005		93	0.17	0.132	0.075	0.015	0.005
93.2	0.223	0.147	0.08	0.026	0.008	0.001		93.2	0.166	0.058	0.023	0.014	0.005		93.2	0.17	0.132	0.076	0.015	0.005
93.4	0.223	0.147	0.08	0.026	0.008	0.001		93.4	0.166	0.058	0.023	0.014	0.004		93.4	0.17	0.133	0.076	0.015	0.005
93.6	0.223	0.147	0.08	0.026	0.009	0.002		93.6	0.167	0.058	0.023	0.014	0.004		93.6	0.17	0.132	0.076	0.015	0.006
93.8	0.223	0.148	0.081	0.026	0.009	0.002		93.8	0.168	0.059	0.024	0.013	0.004		93.8	0.17	0.132	0.075	0.015	0.006
94	0.223	0.148	0.081	0.026	0.01	0.003		94	0.168	0.059	0.024	0.013	0.005		94	0.171	0.132	0.076	0.015	0.006
94.2	0.224	0.148	0.081	0.026	0.01	0.003		94.2	0.169	0.059	0.024	0.013	0.005		94.2	0.17	0.132	0.075	0.015	0.005
94.4	0.224	0.148	0.081	0.026	0.01	0.003		94.4	0.17	0.06	0.024	0.014	0.005		94.4	0.17	0.132	0.075	0.015	0.005
94.6	0.223	0.148	0.082	0.026	0.009	0.003		94.6	0.171	0.06	0.024	0.013	0.006		94.6	0.17	0.132	0.075	0.015	0.004
94.8	0.224	0.148	0.082	0.026	0.009	0.003		94.8	0.172	0.061	0.024	0.014	0.006		94.8	0.17	0.132	0.075	0.015	0.005
95	0.223	0.148	0.082	0.026	0.009	0.003		95	0.172	0.062	0.024	0.014	0.007		95	0.17	0.132	0.076	0.016	0.005
95.2	0.223	0.148	0.082	0.026	0.009	0.003		95.2	0.172	0.062	0.024	0.013	0.007		95.2	0.171	0.132	0.076	0.016	0.006
95.4	0.223	0.148	0.082	0.025	0.008	0.002		95.4	0.173	0.062	0.025	0.013	0.007		95.4	0.171	0.133	0.077	0.017	0.006
95.6	0.223	0.147	0.082	0.025	0.008	0.002		95.6	0.173	0.062	0.024	0.013	0.007		95.6	0.171	0.132	0.077	0.017	0.006
95.8	0.224	0.147	0.082	0.025	0.009	0.002		95.8	0.173	0.062	0.024	0.013	0.006		95.8	0.171	0.132	0.078	0.017	0.006
96	0.223	0.147	0.082	0.026	0.009	0.002		96	0.173	0.061	0.023	0.012	0.005		96	0.172	0.133	0.078	0.018	0.006
96.2	0.223	0.147	0.082	0.025	0.008	0.001		96.2	0.173	0.061	0.023	0.012	0.004		96.2	0.172	0.132	0.079	0.018	0.006
96.4	0.223	0.147	0.082	0.025	0.008	0.001		96.4	0.173	0.06	0.023	0.012	0.004		96.4	0.172	0.132	0.08	0.018	0.006
96.6	0.223	0.148	0.082	0.025	0.008	0		96.6	0.173	0.06	0.023	0.011	0.003		96.6	0.172	0.133	0.081	0.019	0.006
96.8	0.223	0.148	0.081	0.024	0.007	-0.001		96.8	0.173	0.06	0.023	0.011	0.002		96.8	0.172	0.133	0.081	0.019	0.006
97	0.223	0.148	0.081	0.024	0.007	-0.001		97	0.173	0.06	0.023	0.011	0.002		97	0.172	0.133	0.081	0.019	0.006
97.2	0.223	0.148	0.081	0.024	0.008	-0.001		97.2	0.174	0.06	0.023	0.011	0.002		97.2	0.172	0.134	0.082	0.019	0.006
97.4	0.222	0.147	0.081	0.024	0.008	-0.001		97.4	0.174	0.06	0.023	0.012	0.002		97.4	0.172	0.134	0.081	0.019	0.006
97.6	0.222	0.147	0.08	0.024	0.008	-0.001		97.6	0.174	0.06	0.023	0.012	0.002		97.6	0.172	0.134	0.081	0.018	0.006
97.8	0.221	0.147	0.081	0.024	0.008	-0.001		97.8	0.175	0.059	0.023	0.011	0.002		97.8	0.172	0.135	0.081	0.018	0.006
98	0.221	0.147	0.08	0.023	0.008	-0.001		98	0.175	0.059	0.023	0.011	0.001		98	0.171	0.135	0.08	0.018	0.006
98.2	0.221	0.147	0.08	0.023	0.007	-0.001		98.2	0.175	0.06	0.024	0.012	0.001		98.2	0.171	0.135	0.08	0.018	0.005
98.4	0.22	0.146	0.08	0.023	0.007	-0.001		98.4	0.176	0.061	0.024	0.012	0.001		98.4	0.171	0.134	0.079	0.017	0.005
98.6	0.22	0.146	0.08	0.023	0.007	-0.001		98.6	0.177	0.061	0.025	0.013	0.002		98.6	0.17	0.134	0.079	0.017	0.005
98.8	0.22	0.146	0.081	0.024	0.007	0		98.8	0.177	0.062	0.024	0.013	0.003		98.8	0.17	0.133	0.079	0.017	0.005
99	0.221	0.146	0.081	0.024	0.007	0		99	0.177	0.061	0.024	0.013	0.003		99	0.17	0.133	0.078	0.017	0.006
99.2	0.221	0.146	0.081	0.025	0.007	0.001		99.2	0.177	0.061	0.024	0.013	0.003		99.2	0.17	0.133	0.078	0.017	0.005
99.4	0.221	0.146	0.081	0.025	0.007	0.001		99.4	0.178	0.062	0.024	0.013	0.003		99.4	0.17	0.133	0.078	0.016	0.005
99.6	0.222	0.147	0.082	0.026	0.008	0.001		99.6	0.178	0.062	0.024	0.014	0.003		99.6	0.169	0.132	0.078	0.015	0.005
99.8	0.222	0.147	0.082	0.026	0.007	0.001		99.8	0.178	0.062	0.024	0.014	0.003		99.8	0.169	0.132	0.078	0.016	0.005
100	0.222	0.148	0.082	0.026	0.007	0.001		100	0.178	0.062	0.024	0.014	0.003		100	0.169	0.132	0.078	0.016	0.005
100.2	0.222	0.148	0.082	0.026	0.007	0		100.2	0.179	0.062	0.024	0.014	0.004		100.2	0.169	0.131	0.079	0.016	0.004
100.4	0.222	0.148	0.083	0.026	0.007	0		100.4	0.18	0.063	0.025	0.014	0.005		100.4	0.169	0.131	0.079	0.016	0.004
100.6	0.223	0.149	0.083	0.026	0.007	0		100.6	0.18	0.063	0.025	0.015	0.005		100.6	0.169	0.132	0.079	0.016	0.004
100.8	0.223	0.149	0.083	0.026	0.008	0		100.8	0.181	0.063	0.025	0.015	0.005		100.8	0.169	0.132	0.079	0.016	0.004
101	0.223	0.149	0.083	0.026	0.008	0		101	0.181	0.064	0.025	0.015	0.006		101	0.17	0.132	0.08	0.017	0.005
101.2	0.224	0.149	0.083	0.027	0.008	0		101.2	0.181	0.064	0.026	0.015	0.006		101.2	0.17	0.133	0.08	0.017	0.005
101.4	0.223	0.149	0.083	0.026	0.008	0		101.4	0.181	0.063	0.026	0.014	0.005		101.4	0.171	0.134	0.081	0.018	0.005
101.6	0.223	0.149	0.082	0.025	0.008	0		101.6	0.181	0.063	0.025	0.014	0.005		101.6	0.171	0.135	0.081	0.018	0.006
101.8	0.223	0.149	0.082	0.025	0.008	-0.001		101.8	0.181	0.063	0.025	0.013	0.004		101.8	0.172	0.135	0.081	0.018	0.006
102	0.223	0.149	0.082	0.024	0.008	-0.001		102	0.181	0.063	0.025	0.012	0.004		102	0.172	0.135	0.081	0.018	0.006
102.2	0.223	0.148	0.082	0.024	0.008	-0.001		102.2	0.181	0.063	0.024	0.012	0.004		102.2	0.172	0.135	0.081	0.019	0.006
102.4	0.223	0.148	0.082	0.023	0.008	-0.001		102.4	0.181	0.063	0.024	0.011	0.003		102.4	0.173	0.135	0.082	0.018	0.006
102.6	0.223	0.148	0.082	0.023	0.007	-0.001		102.6	0.182	0.063	0.024	0.011	0.003		102.6	0.173	0.135	0.082	0.019	0.006
102.8	0.224	0.148	0.082	0.023	0.007	0		102.8	0.182	0.062	0.023	0.011	0.002		102.8	0.173	0.135	0.082	0.019	0.007
103	0.224	0.149	0.083	0.023	0.008	0		103	0.182	0.062	0.023	0.011	0.002		103	0.173	0.134	0.081	0.019	0.006
103.2	0.224	0.149	0.083	0.023	0.008	0		103.2	0.183	0.063	0.023	0.011	0.002		103.2	0.173	0.134	0.082	0.019	0.006
103.4	0.223	0.149	0.084	0.023	0.008	0		103.4	0.183	0.063	0.023	0.012	0.003		103.4	0.173	0.134	0.081	0.019	0.006
103.6	0.223	0.149	0.084	0.023	0.007	0		103.6	0.183	0.063	0.023	0.012	0.003		103.6	0.173	0.134	0.082	0.019	0.006
103.8	0.223	0.149	0.084	0.023	0.007	0		103.8	0.184	0.063	0.023	0.012	0.003		103.8	0.173	0.133	0.082	0.019	0.006
104	0.223	0.149	0.084	0.024	0.007	0		104	0.184	0.062	0.022	0.012	0.004		104	0.172	0.133	0.082	0.019	0.005
104.2	0.223	0.149	0.084	0.024	0.007	0		104.2	0.185	0.063	0.023	0.013	0.005		104.2	0.173	0.134	0.082	0.019	0.006
104.4	0.223	0.149	0.085	0.025	0.007	0		104.4	0.185	0.064	0.023	0.013	0.005		104.4	0.172	0.134	0.083	0.019	0.006
104.6	0.223	0.149	0.085	0.025	0.007	0		104.6	0.186	0.064	0.023	0.014	0.005		104.6	0.173	0.134	0.083	0.02	0.006
104.8	0.222	0.148	0.084	0.025	0.007	0		104.8	0.185	0.063	0.023	0.013	0.005		104.8	0.173	0.135	0.084	0.02	0.007
105	0.222	0.148	0.085	0.025	0.007	0		105	0.185	0.063	0.023	0.013	0.005		105	0.172	0.135	0.084	0.02	0.007
105.2	0.222	0.148	0.085	0.025	0.008	0		105.2	0.185	0.064	0.023	0.013	0.005		105.2	0.172	0.136	0.084	0.02	0.007
105.4	0.222	0.149	0.085	0.026	0.008	0		105.4	0.185	0.064	0.024	0.013	0.006		105.4	0.172	0.136	0.083	0.02	0.007
105.6	0.222	0.149	0.085	0.025	0.008	0		105.6	0.185	0.065	0.024	0.013	0.006		105.6	0.173	0.137	0.084	0.02	0.007
105.8	0.223	0.15	0.085	0.025	0.008	0		105.8	0.185	0.065	0.024	0.012	0.006		105.8	0.173	0.137	0.084	0.02	0.006
106	0.223	0.15	0.085	0.025	0.008	0		106	0.185	0.066	0.024	0.012	0.006		106	0.173	0.137	0.084	0.02	0.007
106.2	0.223	0.15	0.084	0.026	0.008	0.001		106.2	0.186	0.066	0.025	0.013	0.005		106.2	0.173	0.137	0.084	0.02	0.006
106.4	0.223	0.15	0.084	0.025	0.008	0		106.4	0.186	0.067	0.025	0.013	0.005		106.4	0.174	0.137	0.084	0.02	0.006
106.6	0.224	0.15	0.085	0.026	0.008	0		106.6	0.187	0.067	0.026	0.013	0.005		106.6	0.174	0.138	0.084	0.02	0.006
106.8	0.224	0.15	0.085	0.026	0.008	0.001		106.8	0.187	0.068	0.026	0.014	0.005		106.8	0.174	0.137	0.084	0.02	0.006
107	0.223	0.15	0.085	0.026	0.009	0.001		107	0.189	0.069	0.027	0.015	0.006		107	0.174	0.136	0.083	0.02	0.006
107.2	0.223	0.15	0.085	0.026	0.009	0.001		107.2	0.19	0.069	0.028	0.015	0.006		107.2	0.174	0.137	0.083	0.021	0.006
107.4	0.223	0.15	0.085	0.026	0.009	0		107.4	0.19	0.07	0.028	0.015	0.007		107.4	0.174	0.136	0.083	0.021	0.006
107.6	0.224	0.151	0.085	0.027	0.009	0		107.6	0.191	0.069	0.028	0.016	0.007		107.6	0.174	0.136	0.084	0.02	0.007
107.8	0.224	0.151	0.085	0.028	0.01	0		107.8	0.192	0.07	0.028	0.016	0.007		107.8	0.174	0.136	0.084	0.02	0.007
108	0.225	0.151	0.085	0.028	0.01	0		108	0.192	0.07	0.028	0.016	0.007		108	0.174	0.136	0.084	0.021	0.007
108.2	0.225	0.151	0.085	0.029	0.009	0		108.2	0.193	0.071	0.029	0.017	0.007		108.2	0.174	0.135	0.084	0.021	0.007
108.4	0.225	0.151	0.085	0.028	0.009	0		108.4	0.194	0.07	0.029	0.017	0.007		108.4	0.173	0.134	0.084	0.02	0.007
108.6	0.225	0.151	0.085	0.028	0.01	0		108.6	0.194	0.07	0.029	0.017	0.007		108.6	0.173	0.134	0.084	0.02	0.007
108.8	0.224	0.15	0.084	0.028	0.009	0		108.8	0.195	0.07	0.029	0.017	0.007		108.8	0.173	0.133	0.083	0.019	0.007
109	0.224	0.15	0.084	0.028	0.009	0		109	0.195	0.07	0.029	0.017	0.008		109	0.172	0.133	0.083	0.019	0.007
109.2	0.224	0.151	0.084	0.028	0.009	0		109.2	0.195	0.07	0.028	0.017	0.008		109.2	0.172	0.133	0.082	0.019	0.006
109.4	0.225	0.15	0.084	0.027	0.009	0		109.4	0.196	0.07	0.029	0.016	0.008		109.4	0.172	0.132	0.082	0.019	0.006
109.6	0.224	0.15	0.084	0.027	0.008	-0.001		109.6	0.196	0.07	0.029	0.016	0.008		109.6	0.171	0.133	0.083	0.018	0.006
109.8	0.225	0.15	0.085	0.027	0.008	0		109.8	0.196	0.069	0.028	0.015	0.007		109.8	0.17	0.132	0.083	0.017	0.006
110	0.225	0.15	0.085	0.027	0.009	0.001		110	0.196	0.069	0.028	0.015	0.007		110	0.17	0.133	0.083	0.018	0.006
110.2	0.226	0.15	0.085	0.027	0.008	0.001		110.2	0.196	0.069	0.027	0.015	0.007		110.2	0.17	0.133	0.083	0.018	0.005
110.4	0.225	0.15	0.086	0.027	0.008	0.001		110.4	0.196	0.069	0.027	0.015	0.007		110.4	0.17	0.134	0.084	0.018	0.006
110.6	0.225	0.15	0.086	0.026	0.008	0.001		110.6	0.197	0.069	0.028	0.015	0.007		110.6	0.17	0.134	0.084	0.018	0.006
110.8	0.225	0.15	0.086	0.026	0.008	0.001		110.8	0.197	0.069	0.028	0.015	0.007		110.8	0.17	0.134	0.084	0.019	0.006
111	0.225	0.15	0.087	0.027	0.008	0.002		111	0.197	0.069	0.028	0.015	0.007		111	0.17	0.134	0.084	0.018	0.006
111.2	0.225	0.151	0.086	0.027	0.008	0.002		111.2	0.197	0.069	0.027	0.015	0.007		111.2	0.171	0.134	0.084	0.019	0.006
111.4	0.225	0.151	0.087	0.028	0.009	0.002		111.4	0.197	0.069	0.027	0.014	0.007		111.4	0.171	0.134	0.085	0.019	0.006
111.6	0.225	0.151	0.088	0.028	0.009	0.002		111.6	0.197	0.069	0.027	0.015	0.007		111.6	0.172	0.135	0.086	0.019	0.007
111.8	0.225	0.151	0.088	0.028	0.009	0.002		111.8	0.197	0.069	0.026	0.015	0.007		111.8	0.172	0.135	0.086	0.019	0.007
112	0.225	0.151	0.088	0.028	0.009	0.002		112	0.197	0.068	0.026	0.015	0.007		112	0.172	0.135	0.086	0.019	0.006
112.2	0.225	0.151	0.088	0.028	0.009	0.001		112.2	0.198	0.069	0.026	0.015	0.007		112.2	0.173	0.135	0.087	0.02	0.007
112.4	0.224	0.151	0.087	0.028	0.009	0.001		112.4	0.198	0.069	0.026	0.014	0.007		112.4	0.174	0.135	0.087	0.02	0.007
112.6	0.224	0.151	0.088	0.028	0.009	0.001		112.6	0.199	0.069	0.026	0.015	0.006		112.6	0.175	0.135	0.087	0.02	0.007
112.8	0.223	0.151	0.087	0.027	0.008	0		112.8	0.199	0.069	0.026	0.015	0.006		112.8	0.175	0.135	0.087	0.02	0.006
113	0.223	0.151	0.087	0.027	0.008	0		113	0.2	0.069	0.027	0.015	0.007		113	0.175	0.134	0.087	0.021	0.006
113.2	0.223	0.151	0.087	0.027	0.008	-0.001		113.2	0.2	0.069	0.027	0.014	0.006		113.2	0.175	0.134	0.088	0.021	0.006
113.4	0.224	0.151	0.088	0.027	0.008	-0.001		113.4	0.201	0.07	0.027	0.014	0.006		113.4	0.175	0.134	0.088	0.021	0.006
113.6	0.223	0.151	0.088	0.027	0.008	0		113.6	0.201	0.07	0.028	0.014	0.006		113.6	0.175	0.135	0.089	0.021	0.006
113.8	0.224	0.152	0.089	0.027	0.009	0		113.8	0.201	0.07	0.027	0.014	0.005		113.8	0.175	0.134	0.089	0.021	0.006
114	0.224	0.153	0.089	0.028	0.01	0.001		114	0.202	0.071	0.028	0.014	0.006		114	0.175	0.134	0.089	0.021	0.006
114.2	0.224	0.152	0.089	0.027	0.01	0.001		114.2	0.202	0.071	0.029	0.015	0.006		114.2	0.174	0.134	0.089	0.021	0.006
114.4	0.224	0.153	0.089	0.027	0.01	0.002		114.4	0.203	0.071	0.029	0.015	0.006		114.4	0.174	0.134	0.089	0.022	0.007
114.6	0.224	0.153	0.088	0.028	0.01	0.001		114.6	0.203	0.071	0.029	0.015	0.005		114.6	0.174	0.135	0.089	0.022	0.007
114.8	0.224	0.154	0.088	0.028	0.011	0.002		114.8	0.203	0.072	0.029	0.016	0.005		114.8	0.173	0.135	0.089	0.021	0.006
115	0.224	0.154	0.088	0.029	0.01	0.003		115	0.203	0.071	0.029	0.015	0.006		115	0.173	0.135	0.089	0.021	0.006
115.2	0.224	0.155	0.088	0.029	0.01	0.002		115.2	0.203	0.072	0.029	0.015	0.006		115.2	0.172	0.135	0.089	0.021	0.006
115.4	0.224	0.155	0.088	0.029	0.01	0.002		115.4	0.203	0.072	0.028	0.015	0.006		115.4	0.172	0.135	0.089	0.021	0.006
115.6	0.225	0.155	0.088	0.029	0.009	0.003		115.6	0.203	0.072	0.027	0.015	0.006		115.6	0.171	0.135	0.089	0.021	0.006
115.8	0.225	0.155	0.088	0.029	0.009	0.003		115.8	0.203	0.071	0.027	0.014	0.006		115.8	0.171	0.136	0.089	0.021	0.006
116	0.225	0.155	0.088	0.029	0.009	0.003		116	0.203	0.071	0.026	0.014	0.005		116	0.172	0.136	0.09	0.021	0.007
116.2	0.226	0.155	0.088	0.029	0.009	0.002		116.2	0.203	0.072	0.026	0.014	0.005		116.2	0.172	0.136	0.089	0.022	0.007
116.4	0.226	0.154	0.088	0.029	0.008	0.002		116.4	0.204	0.072	0.026	0.014	0.005		116.4	0.172	0.136	0.089	0.022	0.007
116.6	0.226	0.154	0.088	0.029	0.008	0.002		116.6	0.204	0.072	0.025	0.014	0.005		116.6	0.172	0.136	0.089	0.022	0.007
116.8	0.225	0.154	0.089	0.029	0.008	0.002		116.8	0.204	0.071	0.025	0.013	0.005		116.8	0.172	0.136	0.089	0.022	0.007
117	0.226	0.155	0.089	0.029	0.008	0.002		117	0.204	0.071	0.025	0.014	0.004		117	0.172	0.135	0.09	0.022	0.007
117.2	0.226	0.156	0.089	0.03	0.009	0.002		117.2	0.204	0.071	0.024	0.013	0.003		117.2	0.173	0.135	0.09	0.022	0.007
117.4	0.226	0.156	0.09	0.03	0.01	0.003		117.4	0.205	0.071	0.025	0.014	0.004		117.4	0.173	0.135	0.09	0.022	0.008
117.6	0.226	0.156	0.09	0.03	0.01	0.003		117.6	0.205	0.071	0.025	0.015	0.004		117.6	0.173	0.135	0.09	0.022	0.007
117.8	0.226	0.155	0.09	0.029	0.01	0.003		117.8	0.205	0.071	0.026	0.015	0.004		117.8	0.173	0.134	0.091	0.022	0.007
118	0.225	0.155	0.09	0.029	0.011	0.003		118	0.206	0.071	0.026	0.015	0.004		118	0.173	0.134	0.091	0.022	0.007
118.2	0.225	0.155	0.09	0.029	0.011	0.003		118.2	0.206	0.071	0.027	0.016	0.004		118.2	0.173	0.134	0.091	0.022	0.007
118.4	0.225	0.155	0.091	0.029	0.011	0.003		118.4	0.206	0.071	0.026	0.015	0.003		118.4	0.173	0.134	0.091	0.022	0.007
118.6	0.225	0.155	0.091	0.029	0.011	0.003		118.6	0.206	0.071	0.027	0.016	0.004		118.6	0.173	0.134	0.091	0.022	0.006
118.8	0.225	0.155	0.09	0.029	0.01	0.003		118.8	0.207	0.072	0.028	0.017	0.005		118.8	0.173	0.134	0.091	0.022	0.007
119	0.224	0.154	0.09	0.028	0.01	0.002		119	0.207	0.072	0.028	0.017	0.005		119	0.173	0.134	0.091	0.022	0.007
119.2	0.224	0.155	0.09	0.028	0.009	0.002		119.2	0.208	0.072	0.028	0.017	0.006		119.2	0.173	0.134	0.091	0.022	0.007
119.4	0.224	0.155	0.09	0.028	0.009	0.003		119.4	0.209	0.072	0.028	0.016	0.006		119.4	0.172	0.134	0.091	0.022	0.007
119.6	0.225	0.155	0.09	0.028	0.009	0.002		119.6	0.209	0.072	0.028	0.016	0.007		119.6	0.173	0.134	0.091	0.022	0.007
119.8	0.225	0.154	0.09	0.028	0.009	0.002		119.8	0.21	0.072	0.029	0.016	0.006		119.8	0.173	0.134	0.091	0.022	0.006
120	0.225	0.154	0.089	0.028	0.008	0.001		120	0.21	0.072	0.028	0.015	0.006		120	0.173	0.135	0.091	0.022	0.006
120.2	0.225	0.154	0.089	0.028	0.008	0.001		120.2	0.21	0.073	0.028	0.015	0.006		120.2	0.173	0.134	0.091	0.021	0.005
120.4	0.225	0.153	0.088	0.028	0.008	0.001		120.4	0.21	0.072	0.028	0.015	0.005		120.4	0.173	0.135	0.091	0.022	0.006
120.6	0.225	0.154	0.088	0.028	0.008	0		120.6	0.209	0.072	0.027	0.014	0.005		120.6	0.173	0.135	0.092	0.022	0.005
120.8	0.225	0.154	0.088	0.029	0.008	0		120.8	0.209	0.072	0.026	0.013	0.004		120.8	0.173	0.135	0.091	0.022	0.005
121	0.225	0.155	0.088	0.029	0.008	0		121	0.21	0.072	0.026	0.013	0.004		121	0.173	0.135	0.092	0.022	0.006
121.2	0.225	0.155	0.088	0.029	0.008	0		121.2	0.21	0.072	0.026	0.013	0.004		121.2	0.173	0.135	0.092	0.022	0.006
121.4	0.225	0.154	0.089	0.029	0.009	0		121.4	0.21	0.073	0.026	0.013	0.004		121.4	0.173	0.135	0.092	0.022	0.006
121.6	0.226	0.154	0.09	0.03	0.009	0.001		121.6	0.21	0.072	0.026	0.013	0.003		121.6	0.174	0.136	0.092	0.022	0.005
121.8	0.225	0.154	0.09	0.029	0.01	0.001		121.8	0.21	0.073	0.026	0.013	0.003		121.8	0.173	0.136	0.093	0.022	0.006
122	0.226	0.154	0.092	0.03	0.01	0.001		122	0.21	0.073	0.026	0.012	0.003		122	0.173	0.136	0.092	0.022	0.006
122.2	0.226	0.154	0.092	0.03	0.011	0.001		122.2	0.211	0.073	0.026	0.013	0.003		122.2	0.173	0.136	0.092	0.022	0.006
122.4	0.226	0.155	0.093	0.03	0.011	0.002		122.4	0.21	0.073	0.026	0.013	0.002		122.4	0.173	0.136	0.092	0.022	0.006
122.6	0.226	0.155	0.093	0.03	0.011	0.002		122.6	0.211	0.074	0.026	0.013	0.003		122.6	0.173	0.137	0.093	0.023	0.008
122.8	0.226	0.155	0.093	0.03	0.011	0.002		122.8	0.211	0.075	0.026	0.014	0.003		122.8	0.173	0.137	0.092	0.022	0.009
123	0.226	0.155	0.093	0.03	0.011	0.002		123	0.211	0.074	0.026	0.013	0.003		123	0.173	0.136	0.093	0.022	0.009
123.2	0.226	0.155	0.093	0.029	0.011	0.003		123.2	0.212	0.075	0.027	0.014	0.003		123.2	0.173	0.137	0.093	0.023	0.009
123.4	0.227	0.155	0.093	0.03	0.011	0.003		123.4	0.212	0.074	0.027	0.014	0.003		123.4	0.173	0.137	0.093	0.023	0.009
123.6	0.227	0.155	0.093	0.03	0.012	0.003		123.6	0.212	0.074	0.027	0.014	0.003		123.6	0.173	0.137	0.093	0.023	0.009
123.8	0.227	0.155	0.093	0.031	0.011	0.003		123.8	0.212	0.074	0.027	0.014	0.003		123.8	0.173	0.137	0.093	0.023	0.008
124	0.227	0.155	0.092	0.03	0.01	0.002		124	0.213	0.075	0.027	0.014	0.004		124	0.173	0.137	0.093	0.022	0.008
124.2	0.227	0.155	0.091	0.03	0.01	0.002		124.2	0.213	0.075	0.027	0.014	0.004		124.2	0.174	0.137	0.093	0.023	0.008
124.4	0.227	0.155	0.091	0.031	0.01	0.001		124.4	0.214	0.076	0.027	0.014	0.005		124.4	0.174	0.137	0.093	0.023	0.007
124.6	0.227	0.155	0.091	0.031	0.009	0.001		124.6	0.215	0.076	0.027	0.014	0.005		124.6	0.174	0.136	0.093	0.022	0.007
124.8	0.226	0.155	0.091	0.03	0.008	0.001		124.8	0.215	0.076	0.028	0.014	0.005		124.8	0.175	0.136	0.093	0.022	0.007
125	0.226	0.155	0.091	0.03	0.008	0.001		125	0.216	0.076	0.028	0.014	0.005		125	0.175	0.137	0.094	0.022	0.007
125.2	0.225	0.155	0.091	0.03	0.009	0.001		125.2	0.216	0.076	0.027	0.015	0.005		125.2	0.174	0.136	0.094	0.023	0.006
125.4	0.225	0.155	0.091	0.03	0.009	0.001		125.4	0.217	0.076	0.028	0.015	0.005		125.4	0.175	0.137	0.094	0.023	0.005
125.6	0.225	0.155	0.092	0.03	0.009	0.002		125.6	0.217	0.076	0.028	0.016	0.005		125.6	0.174	0.136	0.093	0.023	0.005
125.8	0.225	0.156	0.092	0.03	0.009	0.002		125.8	0.218	0.076	0.028	0.015	0.006		125.8	0.174	0.136	0.093	0.023	0.004
126	0.225	0.156	0.093	0.03	0.009	0.002		126	0.218	0.076	0.028	0.015	0.006		126	0.174	0.136	0.093	0.023	0.005
126.2	0.225	0.156	0.093	0.03	0.009	0.002		126.2	0.218	0.076	0.028	0.014	0.006		126.2	0.174	0.136	0.093	0.023	0.005
126.4	0.224	0.156	0.093	0.03	0.009	0.002		126.4	0.218	0.076	0.028	0.014	0.006		126.4	0.174	0.136	0.093	0.023	0.006
126.6	0.224	0.156	0.093	0.03	0.009	0.002		126.6	0.217	0.076	0.028	0.014	0.006		126.6	0.174	0.136	0.093	0.023	0.007
126.8	0.224	0.157	0.093	0.03	0.009	0.002		126.8	0.217	0.075	0.028	0.014	0.006		126.8	0.173	0.135	0.093	0.023	0.006
127	0.225	0.156	0.093	0.029	0.009	0.001		127	0.217	0.074	0.028	0.014	0.005		127	0.173	0.135	0.093	0.023	0.006
127.2	0.225	0.156	0.093	0.029	0.009	0.001		127.2	0.218	0.075	0.029	0.015	0.005		127.2	0.173	0.136	0.094	0.024	0.007
127.4	0.225	0.156	0.093	0.029	0.009	0.001		127.4	0.218	0.074	0.029	0.015	0.005		127.4	0.173	0.136	0.094	0.024	0.007
127.6	0.225	0.156	0.092	0.029	0.009	0		127.6	0.218	0.075	0.029	0.015	0.005		127.6	0.173	0.136	0.094	0.024	0.007
127.8	0.225	0.156	0.091	0.029	0.009	0		127.8	0.219	0.076	0.03	0.015	0.005		127.8	0.173	0.136	0.095	0.024	0.008
128	0.225	0.155	0.091	0.029	0.009	0		128	0.22	0.076	0.031	0.016	0.005		128	0.173	0.136	0.094	0.024	0.008
128.2	0.226	0.155	0.091	0.029	0.009	0		128.2	0.221	0.077	0.031	0.016	0.005		128.2	0.173	0.136	0.094	0.024	0.008
128.4	0.225	0.155	0.091	0.029	0.009	-0.001		128.4	0.221	0.077	0.03	0.016	0.005		128.4	0.173	0.136	0.095	0.024	0.009
128.6	0.225	0.154	0.09	0.029	0.008	-0.001		128.6	0.222	0.077	0.03	0.016	0.004		128.6	0.173	0.135	0.094	0.023	0.008
128.8	0.225	0.155	0.091	0.029	0.009	0		128.8	0.222	0.077	0.03	0.016	0.004		128.8	0.173	0.135	0.095	0.023	0.008
129	0.226	0.155	0.091	0.029	0.009	0		129	0.222	0.077	0.029	0.016	0.004		129	0.173	0.135	0.095	0.023	0.008
129.2	0.226	0.155	0.092	0.03	0.009	0		129.2	0.223	0.078	0.029	0.016	0.004		129.2	0.172	0.135	0.094	0.023	0.007
129.4	0.226	0.156	0.092	0.03	0.009	0.001		129.4	0.223	0.078	0.029	0.015	0.004		129.4	0.173	0.135	0.094	0.023	0.007
129.6	0.226	0.156	0.092	0.031	0.009	0.001		129.6	0.224	0.078	0.028	0.015	0.004		129.6	0.173	0.134	0.094	0.023	0.007
129.8	0.226	0.156	0.093	0.031	0.01	0.002		129.8	0.224	0.078	0.028	0.015	0.005		129.8	0.173	0.134	0.093	0.022	0.006
130	0.226	0.156	0.093	0.031	0.01	0.002		130	0.224	0.078	0.028	0.015	0.005		130	0.173	0.134	0.094	0.022	0.006
130.2	0.226	0.157	0.094	0.031	0.01	0.003		130.2	0.224	0.078	0.028	0.015	0.005		130.2	0.172	0.134	0.093	0.022	0.006
130.4	0.226	0.157	0.095	0.032	0.011	0.003		130.4	0.224	0.079	0.028	0.015	0.006		130.4	0.173	0.134	0.093	0.022	0.007
130.6	0.226	0.157	0.095	0.032	0.011	0.003		130.6	0.224	0.079	0.029	0.015	0.006		130.6	0.172	0.135	0.093	0.021	0.006
130.8	0.225	0.157	0.095	0.032	0.012	0.003		130.8	0.224	0.079	0.028	0.015	0.006		130.8	0.173	0.135	0.093	0.022	0.006
131	0.225	0.157	0.095	0.032	0.011	0.002		131	0.225	0.079	0.029	0.016	0.006		131	0.173	0.136	0.093	0.022	0.006
131.2	0.225	0.156	0.095	0.032	0.012	0.002		131.2	0.225	0.08	0.029	0.017	0.007		131.2	0.172	0.136	0.093	0.021	0.006
131.4	0.224	0.156	0.095	0.032	0.012	0.002		131.4	0.226	0.08	0.029	0.016	0.006		131.4	0.172	0.136	0.093	0.022	0.006
131.6	0.224	0.156	0.095	0.032	0.012	0.002		131.6	0.226	0.08	0.03	0.016	0.006		131.6	0.173	0.137	0.093	0.023	0.006
131.8	0.223	0.156	0.095	0.032	0.011	0.002		131.8	0.227	0.08	0.03	0.017	0.006		131.8	0.172	0.138	0.093	0.023	0.007
132	0.223	0.155	0.095	0.032	0.011	0.002		132	0.227	0.079	0.03	0.017	0.006		132	0.172	0.138	0.093	0.023	0.006
132.2	0.224	0.155	0.095	0.032	0.011	0.002		132.2	0.227	0.079	0.03	0.017	0.005		132.2	0.172	0.138	0.093	0.023	0.006
132.4	0.224	0.155	0.095	0.031	0.011	0.002		132.4	0.226	0.079	0.03	0.016	0.005		132.4	0.171	0.138	0.093	0.023	0.006
132.6	0.224	0.155	0.095	0.031	0.011	0.002		132.6	0.227	0.079	0.03	0.017	0.005		132.6	0.171	0.138	0.092	0.023	0.006
132.8	0.225	0.156	0.096	0.032	0.011	0.002		132.8	0.227	0.079	0.031	0.017	0.005		132.8	0.171	0.137	0.093	0.023	0.006
133	0.225	0.156	0.096	0.031	0.011	0.002		133	0.227	0.08	0.03	0.016	0.005		133	0.171	0.137	0.092	0.023	0.005
133.2	0.225	0.156	0.095	0.031	0.01	0.002		133.2	0.227	0.08	0.03	0.016	0.005		133.2	0.17	0.137	0.092	0.023	0.005
133.4	0.225	0.155	0.094	0.03	0.009	0.001		133.4	0.227	0.08	0.03	0.016	0.005		133.4	0.17	0.136	0.092	0.023	0.005
133.6	0.225	0.155	0.094	0.03	0.009	0.001		133.6	0.228	0.08	0.03	0.016	0.005		133.6	0.171	0.135	0.092	0.022	0.005
133.8	0.225	0.155	0.094	0.03	0.009	0.001		133.8	0.227	0.079	0.03	0.015	0.005		133.8	0.17	0.135	0.092	0.022	0.005
134	0.224	0.155	0.094	0.03	0.009	0.001		134	0.228	0.079	0.03	0.015	0.005		134	0.171	0.135	0.093	0.022	0.006
134.2	0.225	0.155	0.094	0.03	0.01	0.001		134.2	0.228	0.079	0.03	0.015	0.005		134.2	0.171	0.135	0.093	0.022	0.006
134.4	0.225	0.156	0.094	0.03	0.01	0.001		134.4	0.228	0.08	0.03	0.014	0.004		134.4	0.172	0.135	0.093	0.022	0.006
134.6	0.225	0.156	0.093	0.03	0.009	0		134.6	0.228	0.08	0.03	0.014	0.003		134.6	0.172	0.135	0.094	0.023	0.007
134.8	0.225	0.156	0.093	0.03	0.009	0.001		134.8	0.228	0.08	0.029	0.014	0.004		134.8	0.173	0.136	0.095	0.023	0.008
135	0.225	0.157	0.093	0.031	0.009	0.001		135	0.228	0.08	0.03	0.014	0.003		135	0.173	0.135	0.095	0.023	0.008
135.2	0.225	0.157	0.094	0.031	0.01	0.001		135.2	0.228	0.079	0.029	0.012	0.003		135.2	0.173	0.135	0.095	0.023	0.008
135.4	0.225	0.157	0.094	0.031	0.01	0.001		135.4	0.229	0.079	0.029	0.012	0.003		135.4	0.174	0.135	0.096	0.024	0.008
135.6	0.225	0.157	0.093	0.031	0.01	0.001		135.6	0.229	0.078	0.029	0.012	0.003		135.6	0.174	0.136	0.096	0.025	0.008
135.8	0.225	0.156	0.093	0.031	0.01	0		135.8	0.229	0.078	0.029	0.013	0.004		135.8	0.174	0.136	0.097	0.025	0.008
136	0.225	0.157	0.093	0.031	0.01	0		136	0.229	0.078	0.029	0.013	0.004		136	0.175	0.136	0.097	0.025	0.008
136.2	0.224	0.157	0.093	0.031	0.01	0		136.2	0.229	0.079	0.029	0.013	0.004		136.2	0.175	0.137	0.097	0.025	0.008
136.4	0.224	0.156	0.093	0.031	0.01	0		136.4	0.23	0.079	0.03	0.013	0.004		136.4	0.175	0.137	0.097	0.025	0.008
136.6	0.224	0.156	0.093	0.031	0.01	-0.001		136.6	0.231	0.08	0.03	0.014	0.004		136.6	0.175	0.137	0.097	0.025	0.007
136.8	0.224	0.156	0.093	0.031	0.01	-0.001		136.8	0.231	0.081	0.031	0.014	0.004		136.8	0.174	0.136	0.097	0.025	0.006
137	0.224	0.156	0.092	0.031	0.011	-0.001		137	0.231	0.081	0.031	0.014	0.005		137	0.174	0.136	0.097	0.025	0.006
137.2	0.224	0.155	0.092	0.031	0.01	-0.003		137.2	0.231	0.08	0.031	0.014	0.004		137.2	0.174	0.136	0.097	0.025	0.006
137.4	0.224	0.154	0.091	0.03	0.009	-0.003		137.4	0.233	0.081	0.031	0.014	0.004		137.4	0.174	0.137	0.098	0.025	0.007
137.6	0.224	0.154	0.092	0.031	0.01	-0.003		137.6	0.233	0.081	0.031	0.014	0.004		137.6	0.174	0.138	0.098	0.025	0.007
137.8	0.224	0.154	0.092	0.031	0.01	-0.002		137.8	0.233	0.082	0.03	0.014	0.004		137.8	0.174	0.138	0.098	0.024	0.007
138	0.225	0.154	0.093	0.031	0.01	-0.002		138	0.233	0.082	0.03	0.014	0.004		138	0.173	0.138	0.098	0.024	0.007
138.2	0.225	0.155	0.093	0.031	0.01	-0.002		138.2	0.234	0.082	0.03	0.014	0.004		138.2	0.173	0.137	0.098	0.024	0.007
138.4	0.225	0.155	0.093	0.031	0.009	-0.002		138.4	0.233	0.083	0.03	0.014	0.003		138.4	0.173	0.137	0.098	0.024	0.008
138.6	0.224	0.155	0.093	0.03	0.009	-0.002		138.6	0.234	0.083	0.03	0.014	0.003		138.6	0.174	0.137	0.099	0.025	0.009
138.8	0.224	0.156	0.093	0.03	0.008	-0.001		138.8	0.234	0.082	0.03	0.014	0.004		138.8	0.174	0.137	0.099	0.025	0.009
139	0.225	0.156	0.093	0.03	0.008	-0.001		139	0.234	0.082	0.03	0.014	0.003		139	0.174	0.136	0.099	0.026	0.009
139.2	0.224	0.156	0.093	0.03	0.008	-0.001		139.2	0.235	0.082	0.031	0.013	0.004		139.2	0.173	0.136	0.098	0.025	0.009
139.4	0.224	0.156	0.092	0.031	0.008	0		139.4	0.236	0.083	0.031	0.014	0.005		139.4	0.174	0.136	0.099	0.026	0.009
139.6	0.224	0.156	0.092	0.03	0.008	0		139.6	0.236	0.083	0.031	0.014	0.005		139.6	0.174	0.136	0.099	0.026	0.009
139.8	0.224	0.157	0.092	0.03	0.008	0		139.8	0.237	0.084	0.032	0.014	0.005		139.8	0.174	0.136	0.099	0.026	0.009
140	0.223	0.157	0.092	0.029	0.008	0		140	0.237	0.084	0.032	0.014	0.005		140	0.174	0.136	0.099	0.026	0.009
140.2	0.223	0.157	0.092	0.029	0.008	0		140.2	0.237	0.085	0.032	0.015	0.005		140.2	0.174	0.136	0.099	0.026	0.008
140.4	0.224	0.157	0.092	0.03	0.009	0		140.4	0.238	0.085	0.032	0.015	0.005		140.4	0.174	0.135	0.099	0.026	0.008
140.6	0.224	0.158	0.092	0.03	0.009	0		140.6	0.238	0.085	0.032	0.016	0.005		140.6	0.174	0.135	0.099	0.026	0.007
140.8	0.224	0.158	0.092	0.03	0.01	0.001		140.8	0.239	0.085	0.033	0.015	0.005		140.8	0.174	0.135	0.1	0.027	0.007
141	0.225	0.158	0.093	0.03	0.01	0.001		141	0.239	0.085	0.033	0.016	0.005		141	0.175	0.135	0.1	0.027	0.007
141.2	0.224	0.158	0.093	0.03	0.01	0		141.2	0.24	0.085	0.033	0.016	0.004		141.2	0.175	0.136	0.101	0.027	0.007
141.4	0.225	0.158	0.094	0.031	0.01	0.001		141.4	0.24	0.085	0.033	0.016	0.004		141.4	0.175	0.137	0.101	0.028	0.008
141.6	0.225	0.158	0.095	0.031	0.011	0.001		141.6	0.239	0.085	0.032	0.015	0.004		141.6	0.174	0.136	0.101	0.027	0.007
141.8	0.226	0.158	0.096	0.032	0.011	0.002		141.8	0.24	0.085	0.032	0.015	0.005		141.8	0.174	0.136	0.101	0.027	0.007
142	0.226	0.158	0.096	0.032	0.012	0.002		142	0.24	0.085	0.032	0.016	0.006		142	0.173	0.136	0.101	0.027	0.007
142.2	0.226	0.157	0.096	0.032	0.011	0.001		142.2	0.24	0.085	0.032	0.016	0.007		142.2	0.173	0.136	0.101	0.027	0.008
142.4	0.225	0.157	0.095	0.032	0.01	0		142.4	0.241	0.085	0.032	0.016	0.006		142.4	0.173	0.136	0.101	0.027	0.008
142.6	0.225	0.157	0.096	0.032	0.01	0		142.6	0.24	0.084	0.031	0.016	0.007		142.6	0.174	0.137	0.101	0.027	0.008
142.8	0.225	0.157	0.096	0.032	0.01	0.001		142.8	0.24	0.083	0.031	0.016	0.007		142.8	0.174	0.137	0.101	0.026	0.009
143	0.225	0.156	0.096	0.032	0.01	0.001		143	0.24	0.083	0.031	0.015	0.007		143	0.174	0.137	0.101	0.026	0.009
143.2	0.225	0.157	0.096	0.033	0.01	0.001		143.2	0.241	0.084	0.031	0.015	0.007		143.2	0.174	0.137	0.1	0.026	0.009
143.4	0.225	0.157	0.096	0.032	0.009	0.001		143.4	0.24	0.084	0.03	0.015	0.007		143.4	0.174	0.137	0.101	0.026	0.009
143.6	0.224	0.157	0.096	0.031	0.009	0.001		143.6	0.24	0.085	0.029	0.015	0.006		143.6	0.174	0.137	0.101	0.026	0.01
143.8	0.225	0.157	0.096	0.032	0.009	0.001		143.8	0.24	0.085	0.03	0.015	0.006		143.8	0.174	0.137	0.1	0.026	0.01
144	0.225	0.157	0.096	0.031	0.009	0.001		144	0.24	0.085	0.029	0.015	0.005		144	0.175	0.137	0.1	0.026	0.01
144.2	0.225	0.157	0.096	0.031	0.009	0		144.2	0.241	0.085	0.03	0.015	0.005		144.2	0.174	0.137	0.1	0.026	0.009
144.4	0.225	0.157	0.096	0.031	0.009	0		144.4	0.241	0.085	0.029	0.015	0.005		144.4	0.174	0.136	0.1	0.026	0.009
144.6	0.225	0.158	0.096	0.031	0.009	0.001		144.6	0.241	0.086	0.03	0.015	0.005		144.6	0.175	0.137	0.1	0.026	0.009
144.8	0.224	0.158	0.096	0.031	0.009	0		144.8	0.242	0.086	0.031	0.015	0.005		144.8	0.175	0.136	0.1	0.026	0.009
145	0.224	0.158	0.096	0.031	0.009	0		145	0.242	0.086	0.031	0.015	0.005		145	0.175	0.136	0.1	0.026	0.008
145.2	0.224	0.157	0.096	0.031	0.009	-0.001		145.2	0.242	0.086	0.031	0.015	0.005		145.2	0.175	0.136	0.1	0.027	0.008
145.4	0.224	0.158	0.097	0.032	0.009	0		145.4	0.242	0.086	0.031	0.015	0.005		145.4	0.175	0.136	0.1	0.027	0.008
145.6	0.225	0.158	0.097	0.032	0.01	0		145.6	0.243	0.087	0.032	0.016	0.007		145.6	0.174	0.135	0.1	0.027	0.008
145.8	0.226	0.159	0.097	0.033	0.01	0		145.8	0.244	0.087	0.033	0.016	0.007		145.8	0.174	0.135	0.1	0.027	0.007
146	0.226	0.159	0.097	0.033	0.011	0		146	0.244	0.087	0.033	0.017	0.008		146	0.173	0.134	0.099	0.026	0.007
146.2	0.226	0.159	0.097	0.033	0.01	0		146.2	0.245	0.087	0.033	0.017	0.008		146.2	0.173	0.135	0.099	0.026	0.007
146.4	0.226	0.159	0.097	0.034	0.01	0		146.4	0.245	0.087	0.033	0.017	0.008		146.4	0.173	0.134	0.099	0.026	0.006
146.6	0.226	0.159	0.097	0.033	0.01	0		146.6	0.245	0.087	0.033	0.016	0.008		146.6	0.173	0.134	0.1	0.026	0.006
146.8	0.226	0.16	0.097	0.033	0.01	0		146.8	0.245	0.087	0.032	0.016	0.008		146.8	0.172	0.134	0.1	0.026	0.006
147	0.226	0.16	0.096	0.032	0.01	0		147	0.246	0.088	0.033	0.016	0.007		147	0.173	0.134	0.101	0.026	0.006
147.2	0.226	0.16	0.096	0.032	0.009	0		147.2	0.245	0.088	0.033	0.016	0.007		147.2	0.172	0.134	0.1	0.026	0.006
147.4	0.226	0.159	0.096	0.032	0.009	0		147.4	0.245	0.088	0.032	0.016	0.006		147.4	0.172	0.135	0.1	0.025	0.007
147.6	0.226	0.159	0.096	0.031	0.009	0		147.6	0.246	0.087	0.032	0.016	0.006		147.6	0.172	0.135	0.101	0.025	0.007
147.8	0.226	0.159	0.096	0.031	0.009	0		147.8	0.247	0.087	0.032	0.016	0.005		147.8	0.172	0.136	0.101	0.025	0.007
148	0.226	0.159	0.097	0.031	0.009	0		148	0.247	0.087	0.032	0.016	0.006		148	0.172	0.136	0.101	0.026	0.007
148.2	0.225	0.159	0.097	0.03	0.009	0		148.2	0.247	0.087	0.033	0.017	0.006		148.2	0.172	0.137	0.101	0.026	0.007
148.4	0.225	0.159	0.097	0.03	0.009	0		148.4	0.248	0.088	0.033	0.017	0.006		148.4	0.172	0.137	0.101	0.026	0.007
148.6	0.225	0.159	0.097	0.03	0.009	-0.001		148.6	0.248	0.089	0.034	0.017	0.006		148.6	0.172	0.138	0.101	0.026	0.007
148.8	0.224	0.159	0.097	0.031	0.009	-0.001		148.8	0.248	0.089	0.034	0.016	0.006		148.8	0.173	0.138	0.1	0.026	0.008
149	0.225	0.159	0.098	0.031	0.009	0		149	0.248	0.089	0.034	0.016	0.006		149	0.173	0.138	0.1	0.026	0.008
149.2	0.225	0.159	0.099	0.031	0.01	0		149.2	0.248	0.09	0.034	0.017	0.007		149.2	0.173	0.139	0.1	0.027	0.008
149.4	0.225	0.159	0.099	0.032	0.01	0		149.4	0.249	0.09	0.034	0.017	0.007		149.4	0.173	0.139	0.1	0.027	0.009
149.6	0.225	0.159	0.099	0.032	0.011	0		149.6	0.249	0.091	0.035	0.017	0.008		149.6	0.173	0.138	0.099	0.027	0.008
149.8	0.225	0.159	0.099	0.032	0.01	0.001		149.8	0.249	0.091	0.035	0.017	0.008		149.8	0.173	0.139	0.1	0.028	0.009
150	0.225	0.159	0.099	0.032	0.009	0		150	0.249	0.091	0.034	0.017	0.007		150	0.173	0.138	0.099	0.028	0.008
150.2	0.225	0.159	0.099	0.032	0.009	0		150.2	0.249	0.092	0.033	0.017	0.006		150.2	0.173	0.138	0.1	0.029	0.008
150.4	0.225	0.159	0.099	0.032	0.009	0		150.4	0.249	0.092	0.033	0.017	0.006		150.4	0.173	0.137	0.1	0.029	0.009
150.6	0.225	0.159	0.098	0.031	0.008	0		150.6	0.25	0.093	0.033	0.017	0.006		150.6	0.173	0.137	0.1	0.028	0.008
150.8	0.226	0.159	0.098	0.032	0.008	0		150.8	0.25	0.093	0.033	0.017	0.006		150.8	0.173	0.137	0.1	0.027	0.008
151	0.225	0.159	0.098	0.031	0.008	0		151	0.25	0.092	0.033	0.017	0.005		151	0.173	0.137	0.1	0.027	0.008
151.2	0.226	0.159	0.098	0.031	0.008	0		151.2	0.251	0.092	0.034	0.017	0.005		151.2	0.173	0.137	0.1	0.027	0.008
151.4	0.225	0.159	0.098	0.031	0.008	0		151.4	0.251	0.092	0.033	0.017	0.005		151.4	0.173	0.137	0.1	0.027	0.008
151.6	0.225	0.158	0.097	0.031	0.008	0		151.6	0.251	0.091	0.033	0.016	0.005		151.6	0.173	0.137	0.1	0.027	0.008
151.8	0.225	0.159	0.097	0.031	0.008	0		151.8	0.252	0.091	0.033	0.016	0.005		151.8	0.173	0.137	0.1	0.027	0.008
152	0.225	0.158	0.096	0.031	0.009	0.001		152	0.252	0.09	0.033	0.016	0.005		152	0.173	0.137	0.1	0.026	0.008
152.2	0.225	0.158	0.096	0.031	0.009	0.001		152.2	0.252	0.09	0.033	0.016	0.004		152.2	0.173	0.136	0.099	0.026	0.008
152.4	0.225	0.158	0.096	0.031	0.008	0.001		152.4	0.253	0.09	0.033	0.017	0.005		152.4	0.173	0.136	0.099	0.026	0.008
152.6	0.225	0.157	0.096	0.03	0.008	0		152.6	0.253	0.09	0.033	0.016	0.005		152.6	0.173	0.136	0.099	0.026	0.008
152.8	0.226	0.158	0.097	0.031	0.009	0.001		152.8	0.253	0.09	0.033	0.016	0.006		152.8	0.173	0.136	0.099	0.027	0.009
153	0.226	0.157	0.097	0.031	0.01	0.002		153	0.253	0.09	0.033	0.017	0.006		153	0.173	0.135	0.1	0.026	0.009
153.2	0.226	0.157	0.097	0.031	0.01	0.002		153.2	0.253	0.09	0.033	0.017	0.007		153.2	0.173	0.136	0.101	0.027	0.009
153.4	0.226	0.157	0.097	0.031	0.01	0.002		153.4	0.254	0.091	0.034	0.017	0.007		153.4	0.173	0.136	0.101	0.027	0.009
153.6	0.226	0.157	0.097	0.031	0.009	0.001		153.6	0.254	0.091	0.034	0.017	0.006		153.6	0.174	0.136	0.101	0.027	0.009
153.8	0.225	0.157	0.097	0.031	0.01	0.001		153.8	0.254	0.091	0.033	0.017	0.006		153.8	0.173	0.136	0.102	0.027	0.009
154	0.225	0.157	0.098	0.031	0.01	0.001		154	0.254	0.092	0.033	0.017	0.006		154	0.173	0.136	0.102	0.027	0.008
154.2	0.225	0.158	0.098	0.032	0.01	0.002		154.2	0.254	0.092	0.033	0.017	0.006		154.2	0.173	0.135	0.102	0.027	0.008
154.4	0.226	0.159	0.099	0.032	0.011	0.002		154.4	0.255	0.093	0.033	0.017	0.005		154.4	0.173	0.136	0.102	0.026	0.008
154.6	0.225	0.159	0.098	0.032	0.01	0.001		154.6	0.255	0.094	0.032	0.017	0.006		154.6	0.172	0.135	0.101	0.026	0.007
154.8	0.225	0.159	0.099	0.032	0.011	0.001		154.8	0.255	0.094	0.033	0.016	0.006		154.8	0.172	0.135	0.101	0.025	0.008
155	0.225	0.16	0.099	0.032	0.011	0.001		155	0.255	0.094	0.033	0.016	0.006		155	0.172	0.135	0.101	0.025	0.008
155.2	0.225	0.16	0.1	0.032	0.011	0.001		155.2	0.255	0.094	0.033	0.015	0.005		155.2	0.172	0.136	0.101	0.025	0.008
155.4	0.225	0.16	0.099	0.033	0.011	0.001		155.4	0.255	0.094	0.032	0.015	0.005		155.4	0.172	0.135	0.101	0.025	0.008
155.6	0.225	0.16	0.098	0.033	0.011	0.001		155.6	0.255	0.093	0.032	0.014	0.005		155.6	0.172	0.136	0.101	0.025	0.008
155.8	0.225	0.161	0.099	0.033	0.012	0.001		155.8	0.256	0.093	0.032	0.014	0.005		155.8	0.171	0.135	0.101	0.025	0.008
156	0.226	0.161	0.098	0.033	0.011	0.002		156	0.256	0.092	0.032	0.014	0.004		156	0.171	0.135	0.101	0.026	0.008
156.2	0.226	0.16	0.098	0.033	0.011	0.002		156.2	0.256	0.093	0.032	0.014	0.005		156.2	0.171	0.135	0.102	0.027	0.008
156.4	0.225	0.16	0.098	0.033	0.01	0.001		156.4	0.256	0.093	0.032	0.014	0.005		156.4	0.171	0.135	0.102	0.027	0.008
156.6	0.225	0.16	0.097	0.033	0.01	0.001		156.6	0.256	0.092	0.032	0.014	0.005		156.6	0.172	0.135	0.102	0.027	0.008
156.8	0.226	0.159	0.098	0.033	0.01	0.001		156.8	0.256	0.092	0.033	0.014	0.005		156.8	0.172	0.135	0.103	0.027	0.008
157	0.226	0.159	0.098	0.033	0.011	0.002		157	0.256	0.092	0.034	0.015	0.005		157	0.172	0.135	0.103	0.028	0.008
157.2	0.226	0.159	0.098	0.033	0.01	0.001		157.2	0.257	0.092	0.035	0.015	0.005		157.2	0.172	0.136	0.103	0.028	0.007
157.4	0.226	0.159	0.098	0.033	0.01	0.001		157.4	0.258	0.092	0.035	0.015	0.006		157.4	0.173	0.136	0.103	0.028	0.008
157.6	0.225	0.159	0.098	0.033	0.01	0.001		157.6	0.259	0.093	0.035	0.016	0.006		157.6	0.173	0.136	0.102	0.028	0.007
157.8	0.224	0.159	0.098	0.033	0.011	0.002		157.8	0.259	0.094	0.035	0.016	0.006		157.8	0.172	0.136	0.102	0.028	0.007
158	0.224	0.159	0.099	0.033	0.011	0.002		158	0.26	0.094	0.035	0.017	0.007		158	0.173	0.136	0.102	0.028	0.007
158.2	0.224	0.159	0.099	0.034	0.011	0.002		158.2	0.26	0.094	0.036	0.017	0.007		158.2	0.173	0.136	0.102	0.028	0.007
158.4	0.224	0.159	0.099	0.033	0.01	0.002		158.4	0.261	0.095	0.036	0.018	0.008		158.4	0.173	0.137	0.102	0.028	0.007
158.6	0.224	0.159	0.099	0.033	0.01	0.002		158.6	0.261	0.095	0.035	0.018	0.008		158.6	0.173	0.137	0.102	0.028	0.007
158.8	0.224	0.159	0.1	0.033	0.01	0.002		158.8	0.262	0.095	0.035	0.018	0.007		158.8	0.173	0.137	0.102	0.028	0.008
159	0.225	0.16	0.1	0.034	0.011	0.003		159	0.262	0.095	0.035	0.017	0.006		159	0.173	0.137	0.103	0.028	0.008
159.2	0.226	0.16	0.1	0.034	0.012	0.003		159.2	0.262	0.095	0.035	0.018	0.006		159.2	0.173	0.137	0.103	0.028	0.009
159.4	0.226	0.16	0.1	0.035	0.012	0.003		159.4	0.262	0.096	0.035	0.018	0.006		159.4	0.173	0.137	0.103	0.028	0.009
159.6	0.227	0.16	0.101	0.035	0.012	0.004		159.6	0.262	0.095	0.035	0.018	0.006		159.6	0.173	0.137	0.103	0.029	0.009
159.8	0.227	0.16	0.101	0.035	0.012	0.004		159.8	0.262	0.095	0.034	0.018	0.006		159.8	0.173	0.137	0.103	0.028	0.009
160	0.227	0.16	0.1	0.035	0.011	0.004		160	0.262	0.095	0.034	0.018	0.006		160	0.173	0.136	0.104	0.029	0.009
160.2	0.227	0.16	0.1	0.034	0.011	0.003		160.2	0.262	0.095	0.034	0.018	0.006		160.2	0.173	0.136	0.104	0.029	0.01
160.4	0.226	0.16	0.1	0.034	0.011	0.003		160.4	0.263	0.095	0.034	0.018	0.006		160.4	0.173	0.136	0.104	0.029	0.009
160.6	0.226	0.16	0.1	0.034	0.011	0.003		160.6	0.262	0.095	0.034	0.018	0.006		160.6	0.173	0.137	0.104	0.029	0.009
160.8	0.227	0.16	0.1	0.034	0.011	0.003		160.8	0.263	0.095	0.035	0.018	0.006		160.8	0.173	0.137	0.104	0.03	0.009
161	0.226	0.16	0.099	0.034	0.011	0.002		161	0.263	0.095	0.035	0.018	0.006		161	0.172	0.137	0.104	0.029	0.009
161.2	0.226	0.16	0.099	0.034	0.011	0.001		161.2	0.264	0.096	0.035	0.017	0.006		161.2	0.172	0.138	0.103	0.029	0.009
161.4	0.225	0.16	0.099	0.034	0.01	0.001		161.4	0.264	0.096	0.035	0.017	0.006		161.4	0.172	0.138	0.103	0.029	0.009
161.6	0.225	0.159	0.1	0.033	0.01	0.001		161.6	0.264	0.096	0.035	0.017	0.006		161.6	0.172	0.138	0.103	0.029	0.008
161.8	0.226	0.159	0.101	0.034	0.011	0.001		161.8	0.264	0.096	0.035	0.017	0.006		161.8	0.172	0.138	0.103	0.028	0.008
162	0.226	0.159	0.101	0.034	0.01	0.001		162	0.264	0.096	0.035	0.017	0.006		162	0.173	0.138	0.104	0.029	0.009
162.2	0.225	0.159	0.1	0.033	0.009	0		162.2	0.264	0.096	0.035	0.018	0.006		162.2	0.173	0.139	0.104	0.028	0.009
162.4	0.225	0.159	0.1	0.033	0.009	0		162.4	0.265	0.096	0.034	0.018	0.006		162.4	0.173	0.139	0.104	0.028	0.009
162.6	0.225	0.159	0.1	0.033	0.009	0		162.6	0.264	0.095	0.035	0.017	0.006		162.6	0.173	0.138	0.104	0.028	0.008
162.8	0.224	0.159	0.1	0.033	0.009	-0.001		162.8	0.263	0.095	0.034	0.017	0.005		162.8	0.174	0.139	0.104	0.029	0.008
163	0.225	0.159	0.1	0.033	0.009	-0.001		163	0.263	0.095	0.034	0.017	0.004		163	0.174	0.139	0.105	0.029	0.009
163.2	0.224	0.159	0.1	0.033	0.009	-0.001		163.2	0.263	0.095	0.034	0.017	0.004		163.2	0.173	0.139	0.105	0.03	0.009
163.4	0.225	0.159	0.101	0.033	0.009	0		163.4	0.264	0.096	0.034	0.018	0.005		163.4	0.173	0.138	0.104	0.03	0.009
163.6	0.224	0.159	0.101	0.033	0.009	-0.001		163.6	0.264	0.096	0.034	0.018	0.004		163.6	0.173	0.138	0.104	0.03	0.009
163.8	0.224	0.159	0.1	0.033	0.009	0		163.8	0.264	0.096	0.034	0.018	0.004		163.8	0.173	0.137	0.104	0.03	0.009
164	0.225	0.16	0.1	0.033	0.009	0		164	0.264	0.096	0.034	0.018	0.004		164	0.173	0.136	0.104	0.03	0.009
164.2	0.225	0.16	0.1	0.033	0.01	0		164.2	0.264	0.096	0.033	0.018	0.003		164.2	0.173	0.135	0.104	0.03	0.009
164.4	0.224	0.16	0.1	0.033	0.009	0		164.4	0.265	0.096	0.033	0.018	0.003		164.4	0.172	0.135	0.103	0.03	0.009
164.6	0.224	0.16	0.1	0.033	0.01	0.001		164.6	0.265	0.096	0.033	0.017	0.003		164.6	0.172	0.135	0.103	0.031	0.009
164.8	0.224	0.16	0.1	0.033	0.009	0		164.8	0.265	0.096	0.034	0.017	0.004		164.8	0.172	0.136	0.104	0.031	0.01
165	0.225	0.16	0.1	0.033	0.01	0.001		165	0.265	0.096	0.033	0.017	0.004		165	0.172	0.135	0.104	0.03	0.01
165.2	0.225	0.161	0.101	0.034	0.01	0.001		165.2	0.265	0.097	0.034	0.017	0.004		165.2	0.172	0.135	0.103	0.03	0.01
165.4	0.226	0.161	0.101	0.034	0.01	0.001		165.4	0.265	0.097	0.034	0.016	0.003		165.4	0.172	0.136	0.104	0.03	0.01
165.6	0.226	0.161	0.1	0.034	0.01	0.001		165.6	0.265	0.097	0.034	0.016	0.004		165.6	0.173	0.136	0.104	0.03	0.01
165.8	0.226	0.162	0.101	0.034	0.01	0.002		165.8	0.266	0.097	0.035	0.016	0.004		165.8	0.173	0.136	0.104	0.03	0.01
166	0.225	0.161	0.101	0.034	0.01	0.001		166	0.266	0.097	0.035	0.016	0.004		166	0.173	0.136	0.105	0.03	0.01
166.2	0.225	0.161	0.1	0.034	0.01	0		166.2	0.266	0.097	0.035	0.016	0.004		166.2	0.173	0.137	0.105	0.03	0.01
166.4	0.225	0.161	0.101	0.034	0.01	0.001		166.4	0.266	0.097	0.035	0.016	0.005		166.4	0.174	0.137	0.106	0.03	0.009
166.6	0.225	0.16	0.101	0.034	0.01	0		166.6	0.265	0.097	0.035	0.016	0.005		166.6	0.174	0.138	0.106	0.031	0.008
166.8	0.225	0.16	0.101	0.034	0.01	0		166.8	0.265	0.096	0.035	0.015	0.005		166.8	0.174	0.138	0.106	0.031	0.009
167	0.225	0.161	0.101	0.034	0.01	0		167	0.265	0.096	0.035	0.015	0.006		167	0.174	0.138	0.106	0.031	0.009
167.2	0.225	0.16	0.101	0.034	0.009	0		167.2	0.266	0.097	0.035	0.016	0.006		167.2	0.174	0.138	0.106	0.031	0.009
167.4	0.225	0.16	0.101	0.034	0.009	0		167.4	0.267	0.098	0.036	0.017	0.007		167.4	0.174	0.138	0.107	0.031	0.009
167.6	0.224	0.16	0.101	0.033	0.009	0		167.6	0.268	0.098	0.035	0.017	0.006		167.6	0.174	0.138	0.107	0.031	0.01
167.8	0.225	0.16	0.101	0.033	0.009	0.001		167.8	0.268	0.097	0.035	0.017	0.006		167.8	0.174	0.137	0.106	0.031	0.009
168	0.225	0.16	0.101	0.033	0.01	0.001		168	0.269	0.097	0.034	0.017	0.006		168	0.174	0.136	0.107	0.031	0.009
168.2	0.224	0.159	0.101	0.032	0.01	0.001		168.2	0.27	0.098	0.035	0.018	0.007		168.2	0.174	0.136	0.106	0.031	0.009
168.4	0.224	0.159	0.101	0.033	0.01	0.001		168.4	0.271	0.098	0.035	0.018	0.007		168.4	0.174	0.136	0.107	0.031	0.009
168.6	0.225	0.159	0.102	0.033	0.01	0.002		168.6	0.271	0.098	0.035	0.018	0.007		168.6	0.174	0.137	0.107	0.031	0.009
168.8	0.225	0.159	0.102	0.034	0.01	0.002		168.8	0.271	0.098	0.035	0.018	0.007		168.8	0.174	0.137	0.107	0.032	0.01
169	0.226	0.16	0.102	0.035	0.01	0.003		169	0.271	0.099	0.035	0.018	0.007		169	0.174	0.136	0.107	0.031	0.01
169.2	0.226	0.16	0.102	0.034	0.01	0.002		169.2	0.272	0.099	0.036	0.018	0.007		169.2	0.174	0.136	0.107	0.031	0.01
169.4	0.226	0.16	0.102	0.035	0.01	0.003		169.4	0.272	0.1	0.036	0.019	0.007		169.4	0.174	0.136	0.107	0.031	0.009
169.6	0.226	0.161	0.102	0.035	0.01	0.003		169.6	0.273	0.1	0.036	0.019	0.007		169.6	0.174	0.135	0.107	0.031	0.01
169.8	0.226	0.161	0.102	0.035	0.01	0.002		169.8	0.273	0.101	0.037	0.019	0.007		169.8	0.174	0.135	0.106	0.031	0.01
170	0.226	0.161	0.102	0.035	0.01	0.002		170	0.273	0.101	0.037	0.019	0.007		170	0.174	0.135	0.107	0.031	0.009
170.2	0.226	0.161	0.102	0.035	0.01	0.002		170.2	0.273	0.101	0.037	0.019	0.007		170.2	0.174	0.136	0.106	0.032	0.01
170.4	0.226	0.161	0.103	0.035	0.01	0.002		170.4	0.273	0.1	0.037	0.019	0.007		170.4	0.174	0.136	0.106	0.032	0.009
170.6	0.226	0.161	0.103	0.035	0.01	0.002		170.6	0.274	0.101	0.037	0.019	0.007		170.6	0.174	0.136	0.105	0.031	0.009
170.8	0.226	0.161	0.102	0.035	0.011	0.002		170.8	0.274	0.101	0.037	0.018	0.007		170.8	0.174	0.136	0.105	0.031	0.009
171	0.226	0.161	0.103	0.035	0.01	0.002		171	0.273	0.101	0.037	0.018	0.006		171	0.174	0.136	0.105	0.031	0.01
171.2	0.225	0.161	0.103	0.035	0.01	0.001		171.2	0.274	0.101	0.037	0.018	0.006		171.2	0.174	0.137	0.105	0.031	0.01
171.4	0.226	0.161	0.102	0.034	0.01	0.001		171.4	0.274	0.101	0.037	0.018	0.006		171.4	0.173	0.136	0.105	0.031	0.01
171.6	0.226	0.161	0.102	0.034	0.011	0.002		171.6	0.274	0.101	0.036	0.018	0.006		171.6	0.174	0.136	0.105	0.03	0.01
171.8	0.226	0.161	0.103	0.034	0.011	0.001		171.8	0.275	0.101	0.036	0.018	0.006		171.8	0.173	0.136	0.104	0.03	0.009
172	0.226	0.161	0.102	0.034	0.011	0.001		172	0.275	0.101	0.037	0.018	0.006		172	0.173	0.137	0.104	0.029	0.009
172.2	0.226	0.161	0.103	0.034	0.011	0.001		172.2	0.276	0.102	0.037	0.018	0.006		172.2	0.173	0.137	0.104	0.029	0.009
172.4	0.226	0.161	0.102	0.034	0.01	0.001		172.4	0.276	0.102	0.037	0.018	0.006		172.4	0.173	0.138	0.104	0.03	0.01
172.6	0.226	0.161	0.102	0.033	0.01	0.001		172.6	0.276	0.102	0.037	0.018	0.007		172.6	0.173	0.138	0.104	0.029	0.01
172.8	0.226	0.161	0.102	0.034	0.009	0		172.8	0.276	0.102	0.037	0.018	0.007		172.8	0.173	0.138	0.105	0.03	0.011
173	0.226	0.161	0.103	0.034	0.009	0		173	0.277	0.103	0.037	0.018	0.008		173	0.174	0.138	0.106	0.03	0.011
173.2	0.226	0.16	0.103	0.033	0.01	0		173.2	0.277	0.103	0.037	0.019	0.008		173.2	0.174	0.137	0.106	0.03	0.011
173.4	0.226	0.16	0.103	0.034	0.01	0		173.4	0.277	0.102	0.037	0.019	0.007		173.4	0.174	0.137	0.106	0.031	0.011
173.6	0.226	0.16	0.103	0.033	0.01	0		173.6	0.277	0.102	0.036	0.019	0.007		173.6	0.175	0.137	0.107	0.031	0.011
173.8	0.226	0.16	0.103	0.034	0.01	0		173.8	0.277	0.102	0.036	0.019	0.008		173.8	0.175	0.137	0.107	0.032	0.011
174	0.225	0.16	0.104	0.034	0.01	0.001		174	0.278	0.102	0.036	0.019	0.008		174	0.175	0.137	0.107	0.032	0.011
174.2	0.226	0.161	0.104	0.034	0.011	0.002		174.2	0.278	0.102	0.036	0.018	0.008		174.2	0.175	0.137	0.107	0.033	0.011
174.4	0.226	0.161	0.105	0.035	0.011	0.003		174.4	0.278	0.103	0.036	0.019	0.008		174.4	0.175	0.136	0.107	0.033	0.011
174.6	0.226	0.161	0.104	0.035	0.012	0.002		174.6	0.279	0.103	0.036	0.019	0.008		174.6	0.175	0.136	0.107	0.032	0.011
174.8	0.226	0.161	0.105	0.036	0.012	0.003		174.8	0.278	0.102	0.035	0.018	0.007		174.8	0.174	0.136	0.107	0.033	0.011
175	0.226	0.161	0.105	0.036	0.012	0.003		175	0.277	0.101	0.035	0.018	0.007		175	0.174	0.135	0.106	0.032	0.011
175.2	0.227	0.161	0.105	0.036	0.012	0.003		175.2	0.278	0.101	0.035	0.017	0.007		175.2	0.173	0.135	0.105	0.032	0.01
175.4	0.227	0.162	0.105	0.036	0.012	0.003		175.4	0.277	0.101	0.035	0.017	0.007		175.4	0.173	0.135	0.105	0.031	0.01
175.6	0.227	0.163	0.105	0.036	0.012	0.003		175.6	0.277	0.101	0.035	0.017	0.006		175.6	0.173	0.135	0.105	0.031	0.009
175.8	0.227	0.162	0.105	0.036	0.012	0.003		175.8	0.277	0.101	0.035	0.016	0.006		175.8	0.172	0.135	0.104	0.031	0.009
176	0.226	0.162	0.104	0.035	0.011	0.002		176	0.278	0.101	0.036	0.016	0.006		176	0.172	0.136	0.105	0.031	0.009
176.2	0.226	0.162	0.104	0.035	0.011	0.002		176.2	0.278	0.101	0.036	0.016	0.006		176.2	0.172	0.137	0.105	0.03	0.009
176.4	0.226	0.161	0.104	0.034	0.01	0.001		176.4	0.278	0.101	0.036	0.016	0.006		176.4	0.172	0.137	0.104	0.029	0.008
176.6	0.226	0.162	0.104	0.034	0.011	0.001		176.6	0.278	0.101	0.036	0.016	0.007		176.6	0.173	0.137	0.104	0.029	0.009
176.8	0.226	0.162	0.104	0.034	0.011	0.001		176.8	0.278	0.102	0.036	0.016	0.007		176.8	0.174	0.138	0.104	0.029	0.009
177	0.226	0.162	0.105	0.034	0.011	0.001		177	0.278	0.102	0.036	0.016	0.007		177	0.174	0.138	0.105	0.03	0.009
177.2	0.226	0.161	0.104	0.033	0.01	0.001		177.2	0.278	0.101	0.036	0.016	0.007		177.2	0.174	0.138	0.105	0.03	0.009
177.4	0.226	0.161	0.104	0.033	0.01	0.002		177.4	0.279	0.102	0.036	0.017	0.007		177.4	0.174	0.138	0.106	0.03	0.009
177.6	0.225	0.16	0.104	0.033	0.01	0.002		177.6	0.279	0.102	0.036	0.017	0.007		177.6	0.174	0.137	0.106	0.03	0.009
177.8	0.225	0.16	0.104	0.034	0.01	0.002		177.8	0.279	0.102	0.036	0.017	0.007		177.8	0.175	0.137	0.106	0.03	0.009
178	0.226	0.16	0.105	0.034	0.011	0.003		178	0.28	0.103	0.037	0.017	0.008		178	0.175	0.138	0.106	0.03	0.01
178.2	0.226	0.16	0.105	0.034	0.011	0.003		178.2	0.28	0.104	0.037	0.017	0.008		178.2	0.176	0.137	0.107	0.031	0.01
178.4	0.226	0.16	0.104	0.035	0.011	0.003		178.4	0.281	0.104	0.038	0.018	0.008		178.4	0.175	0.136	0.107	0.03	0.011
178.6	0.226	0.16	0.104	0.035	0.011	0.002		178.6	0.281	0.104	0.038	0.017	0.007		178.6	0.175	0.136	0.106	0.03	0.011
178.8	0.227	0.161	0.105	0.035	0.011	0.003		178.8	0.281	0.104	0.038	0.018	0.007		178.8	0.174	0.136	0.106	0.031	0.01
179	0.226	0.16	0.104	0.035	0.011	0.002		179	0.281	0.104	0.038	0.017	0.007		179	0.174	0.137	0.106	0.031	0.011
179.2	0.226	0.16	0.105	0.035	0.011	0.002		179.2	0.281	0.103	0.038	0.017	0.007		179.2	0.174	0.136	0.106	0.031	0.01
179.4	0.226	0.161	0.105	0.035	0.011	0.002		179.4	0.28	0.103	0.037	0.017	0.007		179.4	0.174	0.136	0.106	0.032	0.01
179.6	0.226	0.161	0.104	0.035	0.01	0.002		179.6	0.28	0.103	0.037	0.017	0.007		179.6	0.174	0.136	0.106	0.032	0.011
179.8	0.226	0.161	0.104	0.035	0.01	0.001		179.8	0.28	0.102	0.037	0.018	0.007		179.8	0.174	0.136	0.106	0.032	0.01
180	0.226	0.161	0.104	0.035	0.01	0.001		180	0.281	0.102	0.038	0.018	0.007		180	0.174	0.136	0.106	0.032	0.01
180.2	0.226	0.162	0.105	0.035	0.01	0		180.2	0.281	0.102	0.037	0.018	0.007		180.2	0.174	0.136	0.106	0.031	0.01
180.4	0.227	0.162	0.105	0.035	0.01	0.001		180.4	0.281	0.102	0.037	0.018	0.007		180.4	0.173	0.136	0.106	0.031	0.009
180.6	0.227	0.162	0.105	0.035	0.011	0.001		180.6	0.281	0.102	0.036	0.018	0.007		180.6	0.173	0.137	0.106	0.032	0.009
180.8	0.227	0.163	0.105	0.035	0.011	0.001		180.8	0.281	0.103	0.036	0.018	0.007		180.8	0.173	0.137	0.107	0.032	0.009
181	0.227	0.163	0.105	0.035	0.011	0.001		181	0.281	0.103	0.037	0.018	0.008		181	0.173	0.137	0.107	0.033	0.01
181.2	0.227	0.163	0.105	0.036	0.011	0.001		181.2	0.282	0.104	0.037	0.018	0.009		181.2	0.173	0.137	0.108	0.033	0.009
181.4	0.227	0.163	0.106	0.037	0.011	0.002		181.4	0.282	0.104	0.037	0.019	0.009		181.4	0.174	0.137	0.108	0.033	0.009
181.6	0.227	0.163	0.106	0.037	0.012	0.001		181.6	0.283	0.105	0.037	0.019	0.009		181.6	0.174	0.137	0.108	0.033	0.009
181.8	0.227	0.164	0.106	0.037	0.012	0.002		181.8	0.283	0.106	0.038	0.019	0.01		181.8	0.175	0.138	0.108	0.034	0.009
182	0.227	0.164	0.106	0.037	0.013	0.002		182	0.284	0.106	0.039	0.019	0.01		182	0.175	0.138	0.108	0.034	0.009
182.2	0.227	0.164	0.106	0.037	0.013	0.002		182.2	0.284	0.107	0.04	0.019	0.01		182.2	0.175	0.137	0.108	0.034	0.009
182.4	0.227	0.164	0.105	0.037	0.014	0.002		182.4	0.285	0.107	0.04	0.02	0.01		182.4	0.174	0.137	0.108	0.034	0.009
182.6	0.226	0.164	0.105	0.037	0.014	0.003		182.6	0.286	0.107	0.039	0.019	0.009		182.6	0.175	0.137	0.108	0.034	0.01
182.8	0.226	0.164	0.106	0.037	0.014	0.003		182.8	0.286	0.107	0.039	0.019	0.009		182.8	0.174	0.138	0.109	0.034	0.01
183	0.225	0.163	0.106	0.037	0.014	0.003		183	0.286	0.107	0.039	0.019	0.008		183	0.175	0.138	0.109	0.034	0.011
183.2	0.225	0.162	0.106	0.037	0.013	0.003		183.2	0.286	0.107	0.038	0.019	0.008		183.2	0.174	0.137	0.109	0.034	0.011
183.4	0.225	0.162	0.106	0.037	0.013	0.003		183.4	0.285	0.107	0.038	0.018	0.007		183.4	0.174	0.138	0.109	0.033	0.011
183.6	0.225	0.162	0.105	0.037	0.012	0.003		183.6	0.286	0.107	0.038	0.018	0.007		183.6	0.175	0.137	0.109	0.033	0.011
183.8	0.225	0.162	0.106	0.037	0.012	0.003		183.8	0.286	0.107	0.038	0.018	0.006		183.8	0.175	0.137	0.109	0.033	0.011
184	0.226	0.161	0.106	0.036	0.013	0.002		184	0.286	0.106	0.037	0.018	0.006		184	0.175	0.137	0.109	0.033	0.011
184.2	0.226	0.16	0.106	0.036	0.012	0.002		184.2	0.286	0.106	0.036	0.017	0.006		184.2	0.176	0.137	0.109	0.033	0.011
184.4	0.226	0.16	0.105	0.036	0.012	0.002		184.4	0.287	0.105	0.036	0.018	0.006		184.4	0.175	0.137	0.109	0.034	0.011
184.6	0.226	0.16	0.105	0.035	0.011	0		184.6	0.287	0.105	0.036	0.018	0.005		184.6	0.176	0.138	0.11	0.034	0.011
184.8	0.227	0.16	0.104	0.035	0.012	0		184.8	0.287	0.105	0.037	0.017	0.005		184.8	0.176	0.137	0.11	0.035	0.012
185	0.226	0.16	0.104	0.035	0.012	0		185	0.287	0.105	0.037	0.018	0.005		185	0.175	0.137	0.11	0.034	0.012
185.2	0.227	0.16	0.105	0.036	0.012	0		185.2	0.287	0.106	0.037	0.018	0.005		185.2	0.175	0.137	0.11	0.034	0.011
185.4	0.227	0.16	0.104	0.035	0.012	0		185.4	0.288	0.106	0.038	0.019	0.005		185.4	0.175	0.138	0.11	0.035	0.012
185.6	0.226	0.16	0.104	0.035	0.012	-0.001		185.6	0.288	0.106	0.037	0.019	0.005		185.6	0.175	0.138	0.11	0.035	0.012
185.8	0.226	0.16	0.103	0.035	0.012	-0.001		185.8	0.288	0.106	0.038	0.019	0.005		185.8	0.175	0.139	0.11	0.035	0.012
186	0.227	0.161	0.103	0.035	0.012	-0.001		186	0.289	0.105	0.038	0.02	0.005		186	0.174	0.138	0.11	0.035	0.012
186.2	0.227	0.161	0.104	0.036	0.013	0		186.2	0.29	0.106	0.039	0.02	0.006		186.2	0.174	0.138	0.11	0.035	0.012
186.4	0.227	0.162	0.104	0.036	0.012	0		186.4	0.291	0.107	0.04	0.021	0.006		186.4	0.174	0.138	0.111	0.035	0.012
186.6	0.227	0.163	0.105	0.036	0.012	0		186.6	0.291	0.107	0.04	0.02	0.006		186.6	0.174	0.139	0.111	0.035	0.012
186.8	0.227	0.163	0.106	0.037	0.013	0.001		186.8	0.29	0.107	0.04	0.02	0.006		186.8	0.173	0.138	0.111	0.035	0.012
187	0.227	0.164	0.106	0.037	0.013	0.001		187	0.291	0.108	0.04	0.02	0.006		187	0.173	0.138	0.111	0.034	0.012
187.2	0.227	0.164	0.107	0.037	0.013	0.002		187.2	0.291	0.108	0.04	0.02	0.006		187.2	0.173	0.138	0.111	0.034	0.012
187.4	0.228	0.164	0.107	0.037	0.013	0.002		187.4	0.291	0.108	0.039	0.019	0.006		187.4	0.173	0.137	0.111	0.034	0.011
187.6	0.227	0.164	0.107	0.036	0.013	0.002		187.6	0.292	0.109	0.04	0.019	0.006		187.6	0.173	0.137	0.111	0.034	0.011
187.8	0.228	0.164	0.107	0.037	0.013	0.002		187.8	0.291	0.109	0.039	0.019	0.006		187.8	0.173	0.137	0.11	0.034	0.011
188	0.228	0.164	0.108	0.037	0.013	0.002		188	0.291	0.109	0.039	0.018	0.007		188	0.173	0.136	0.11	0.034	0.01
188.2	0.227	0.163	0.107	0.036	0.012	0.001		188.2	0.292	0.11	0.039	0.018	0.007		188.2	0.173	0.136	0.11	0.034	0.01
188.4	0.227	0.163	0.108	0.036	0.013	0.001		188.4	0.292	0.11	0.039	0.018	0.006		188.4	0.174	0.136	0.109	0.034	0.01
188.6	0.227	0.163	0.107	0.036	0.012	0.001		188.6	0.292	0.11	0.039	0.018	0.006		188.6	0.174	0.136	0.109	0.034	0.01
188.8	0.227	0.163	0.107	0.036	0.013	0.001		188.8	0.291	0.11	0.039	0.017	0.006		188.8	0.174	0.135	0.109	0.034	0.011
189	0.226	0.163	0.107	0.036	0.013	0.002		189	0.291	0.11	0.039	0.016	0.006		189	0.174	0.135	0.109	0.034	0.011
189.2	0.226	0.162	0.106	0.036	0.012	0.001		189.2	0.292	0.11	0.039	0.017	0.006		189.2	0.173	0.136	0.109	0.034	0.012
189.4	0.226	0.162	0.106	0.036	0.012	0.001		189.4	0.291	0.109	0.039	0.017	0.006		189.4	0.173	0.137	0.109	0.034	0.011
189.6	0.226	0.162	0.106	0.036	0.012	0.001		189.6	0.291	0.109	0.039	0.017	0.006		189.6	0.173	0.136	0.108	0.034	0.011
189.8	0.226	0.162	0.106	0.037	0.012	0.001		189.8	0.291	0.109	0.04	0.018	0.006		189.8	0.173	0.137	0.109	0.034	0.011
190	0.227	0.161	0.106	0.037	0.011	0.001		190	0.292	0.11	0.04	0.018	0.007		190	0.174	0.137	0.109	0.035	0.012
190.2	0.227	0.161	0.106	0.037	0.011	0.002		190.2	0.292	0.11	0.041	0.019	0.007		190.2	0.174	0.138	0.109	0.035	0.012
190.4	0.227	0.161	0.105	0.036	0.011	0.001		190.4	0.292	0.111	0.041	0.019	0.008		190.4	0.175	0.138	0.11	0.035	0.013
190.6	0.227	0.161	0.106	0.036	0.011	0.001		190.6	0.292	0.11	0.04	0.018	0.007		190.6	0.174	0.138	0.11	0.035	0.012
190.8	0.227	0.161	0.106	0.036	0.012	0.002		190.8	0.292	0.109	0.04	0.017	0.006		190.8	0.174	0.138	0.109	0.035	0.013
191	0.227	0.161	0.107	0.037	0.012	0.002		191	0.293	0.11	0.04	0.018	0.007		191	0.174	0.138	0.11	0.035	0.013
191.2	0.226	0.161	0.107	0.037	0.012	0.002		191.2	0.293	0.111	0.039	0.018	0.008		191.2	0.174	0.138	0.11	0.036	0.013
191.4	0.226	0.161	0.107	0.037	0.012	0.003		191.4	0.293	0.111	0.039	0.018	0.008		191.4	0.174	0.138	0.111	0.036	0.012
191.6	0.226	0.162	0.107	0.037	0.012	0.002		191.6	0.293	0.111	0.039	0.018	0.007		191.6	0.174	0.139	0.111	0.036	0.012
191.8	0.226	0.162	0.107	0.038	0.012	0.003		191.8	0.293	0.111	0.039	0.018	0.007		191.8	0.174	0.138	0.111	0.036	0.011
192	0.226	0.162	0.107	0.038	0.012	0.003		192	0.293	0.111	0.039	0.017	0.007		192	0.174	0.138	0.111	0.036	0.011
192.2	0.225	0.162	0.107	0.038	0.012	0.002		192.2	0.294	0.112	0.039	0.018	0.007		192.2	0.174	0.139	0.111	0.037	0.011
192.4	0.225	0.162	0.107	0.038	0.012	0.003		192.4	0.294	0.112	0.039	0.018	0.006		192.4	0.175	0.138	0.112	0.037	0.012
192.6	0.225	0.162	0.106	0.037	0.012	0.003		192.6	0.294	0.112	0.039	0.017	0.006		192.6	0.175	0.138	0.111	0.037	0.011
192.8	0.226	0.162	0.106	0.038	0.013	0.002		192.8	0.293	0.112	0.039	0.017	0.006		192.8	0.175	0.138	0.112	0.037	0.012
193	0.225	0.162	0.106	0.038	0.013	0.003		193	0.294	0.112	0.039	0.017	0.006		193	0.174	0.137	0.111	0.036	0.011
193.2	0.226	0.162	0.106	0.038	0.013	0.002		193.2	0.294	0.112	0.039	0.017	0.006		193.2	0.174	0.137	0.111	0.036	0.011
193.4	0.226	0.163	0.107	0.038	0.013	0.002		193.4	0.293	0.112	0.039	0.017	0.005		193.4	0.175	0.138	0.111	0.036	0.011
193.6	0.227	0.164	0.107	0.038	0.013	0.002		193.6	0.294	0.112	0.039	0.018	0.006		193.6	0.175	0.137	0.111	0.036	0.011
193.8	0.227	0.164	0.107	0.038	0.013	0.002		193.8	0.294	0.113	0.039	0.018	0.005		193.8	0.175	0.138	0.112	0.036	0.011
194	0.226	0.163	0.107	0.037	0.013	0.001		194	0.294	0.113	0.04	0.018	0.005		194	0.175	0.137	0.112	0.036	0.011
194.2	0.226	0.163	0.107	0.037	0.013	0.001		194.2	0.295	0.113	0.04	0.018	0.006		194.2	0.175	0.137	0.111	0.036	0.011
194.4	0.226	0.163	0.107	0.037	0.013	0		194.4	0.295	0.113	0.041	0.018	0.006		194.4	0.174	0.136	0.111	0.035	0.011
194.6	0.226	0.162	0.107	0.037	0.012	0		194.6	0.295	0.113	0.041	0.018	0.006		194.6	0.173	0.136	0.111	0.035	0.011
194.8	0.226	0.163	0.107	0.037	0.012	0		194.8	0.296	0.113	0.041	0.019	0.007		194.8	0.173	0.136	0.11	0.035	0.011
195	0.225	0.163	0.107	0.037	0.012	0		195	0.296	0.114	0.042	0.02	0.008		195	0.173	0.136	0.11	0.035	0.011
195.2	0.226	0.163	0.107	0.037	0.013	0.001		195.2	0.297	0.114	0.042	0.02	0.007		195.2	0.173	0.136	0.11	0.035	0.011
195.4	0.226	0.164	0.107	0.038	0.013	0.001		195.4	0.297	0.114	0.042	0.02	0.007		195.4	0.173	0.136	0.11	0.035	0.01
195.6	0.226	0.164	0.107	0.038	0.013	0.001		195.6	0.297	0.114	0.041	0.02	0.007		195.6	0.174	0.137	0.111	0.035	0.011
195.8	0.225	0.164	0.107	0.038	0.013	0.001		195.8	0.298	0.114	0.041	0.02	0.007		195.8	0.174	0.137	0.111	0.035	0.011
196	0.224	0.164	0.107	0.037	0.012	0		196	0.298	0.114	0.042	0.02	0.007		196	0.174	0.138	0.111	0.035	0.012
196.2	0.225	0.164	0.107	0.037	0.013	0		196.2	0.299	0.115	0.042	0.021	0.008		196.2	0.175	0.138	0.111	0.036	0.011
196.4	0.225	0.163	0.107	0.037	0.013	0.001		196.4	0.299	0.115	0.042	0.021	0.008		196.4	0.174	0.138	0.111	0.036	0.012
196.6	0.225	0.162	0.108	0.037	0.013	0		196.6	0.3	0.115	0.042	0.021	0.008		196.6	0.174	0.138	0.11	0.035	0.011
196.8	0.225	0.162	0.108	0.037	0.013	0		196.8	0.3	0.115	0.042	0.021	0.007		196.8	0.175	0.138	0.11	0.035	0.011
197	0.224	0.162	0.108	0.037	0.013	0.001		197	0.3	0.115	0.041	0.02	0.007		197	0.174	0.138	0.11	0.035	0.011
197.2	0.225	0.162	0.108	0.037	0.013	0.001		197.2	0.3	0.115	0.041	0.02	0.007		197.2	0.175	0.138	0.11	0.035	0.011
197.4	0.225	0.163	0.109	0.037	0.013	0.001		197.4	0.301	0.115	0.041	0.02	0.007		197.4	0.175	0.138	0.11	0.035	0.011
197.6	0.225	0.163	0.109	0.037	0.013	0.001		197.6	0.301	0.115	0.041	0.02	0.007		197.6	0.175	0.138	0.11	0.035	0.011
197.8	0.224	0.162	0.109	0.037	0.013	0.001		197.8	0.301	0.115	0.041	0.02	0.007		197.8	0.175	0.138	0.11	0.035	0.01
198	0.224	0.162	0.109	0.037	0.013	0.001		198	0.302	0.115	0.041	0.02	0.008		198	0.175	0.138	0.11	0.035	0.01
198.2	0.224	0.162	0.109	0.037	0.012	0		198.2	0.302	0.115	0.042	0.02	0.009		198.2	0.175	0.138	0.109	0.036	0.011
198.4	0.224	0.162	0.108	0.037	0.012	0		198.4	0.302	0.115	0.042	0.02	0.008		198.4	0.175	0.137	0.11	0.036	0.01
198.6	0.224	0.162	0.107	0.037	0.011	0		198.6	0.302	0.116	0.042	0.02	0.009		198.6	0.175	0.138	0.11	0.036	0.011
198.8	0.224	0.163	0.107	0.037	0.011	0		198.8	0.302	0.116	0.043	0.02	0.009		198.8	0.175	0.137	0.11	0.036	0.011
199	0.224	0.163	0.107	0.037	0.011	0		199	0.303	0.116	0.043	0.019	0.009		199	0.175	0.137	0.11	0.037	0.011
199.2	0.225	0.164	0.106	0.037	0.011	0.001		199.2	0.303	0.116	0.043	0.019	0.008		199.2	0.176	0.138	0.111	0.037	0.011
199.4	0.224	0.164	0.106	0.037	0.011	0		199.4	0.302	0.116	0.043	0.019	0.009		199.4	0.175	0.138	0.111	0.037	0.011
199.6	0.225	0.164	0.106	0.037	0.011	0.001		199.6	0.302	0.117	0.043	0.02	0.009		199.6	0.176	0.139	0.111	0.037	0.012
199.8	0.225	0.164	0.106	0.037	0.011	0		199.8	0.302	0.116	0.043	0.02	0.009		199.8	0.176	0.139	0.112	0.038	0.011
200	0.225	0.164	0.106	0.037	0.011	0		200	0.303	0.116	0.043	0.02	0.009		200	0.176	0.139	0.111	0.038	0.011
200.2	0.226	0.164	0.107	0.037	0.011	0.001		200.2	0.303	0.116	0.043	0.021	0.009		200.2	0.176	0.139	0.111	0.038	0.012
200.4	0.227	0.164	0.107	0.037	0.012	0.001		200.4	0.302	0.116	0.042	0.02	0.008		200.4	0.176	0.139	0.112	0.038	0.012
200.6	0.226	0.163	0.107	0.036	0.011	0.001		200.6	0.302	0.117	0.042	0.02	0.008		200.6	0.176	0.139	0.112	0.038	0.013
200.8	0.226	0.163	0.107	0.036	0.011	0.001		200.8	0.302	0.117	0.042	0.021	0.008		200.8	0.177	0.139	0.112	0.038	0.013
201	0.226	0.163	0.107	0.037	0.011	0.001		201	0.302	0.117	0.042	0.021	0.008		201	0.176	0.139	0.111	0.038	0.012
201.2	0.226	0.162	0.107	0.037	0.011	0.001		201.2	0.302	0.117	0.042	0.021	0.007		201.2	0.177	0.139	0.111	0.038	0.012
201.4	0.226	0.162	0.108	0.037	0.011	0.001		201.4	0.302	0.117	0.041	0.02	0.007		201.4	0.177	0.139	0.112	0.038	0.013
201.6	0.226	0.162	0.107	0.037	0.01	0.001		201.6	0.302	0.117	0.042	0.02	0.007		201.6	0.177	0.139	0.112	0.038	0.012
201.8	0.226	0.162	0.107	0.038	0.011	0.001		201.8	0.302	0.117	0.042	0.021	0.007		201.8	0.177	0.139	0.112	0.038	0.012
202	0.226	0.162	0.107	0.038	0.01	0		202	0.302	0.117	0.042	0.021	0.007		202	0.177	0.139	0.112	0.038	0.012
202.2	0.226	0.162	0.108	0.038	0.011	0		202.2	0.301	0.117	0.042	0.02	0.007		202.2	0.176	0.138	0.111	0.037	0.012
202.4	0.226	0.162	0.108	0.038	0.011	-0.001		202.4	0.302	0.117	0.042	0.02	0.007		202.4	0.176	0.138	0.111	0.036	0.011
202.6	0.226	0.162	0.108	0.038	0.01	-0.001		202.6	0.302	0.117	0.042	0.02	0.007		202.6	0.176	0.138	0.112	0.036	0.012
202.8	0.226	0.161	0.107	0.038	0.01	-0.001		202.8	0.303	0.116	0.042	0.02	0.007		202.8	0.175	0.138	0.111	0.036	0.011
203	0.226	0.162	0.108	0.038	0.011	-0.001		203	0.303	0.116	0.042	0.02	0.006		203	0.175	0.137	0.111	0.036	0.011
203.2	0.226	0.162	0.108	0.039	0.011	0		203.2	0.303	0.116	0.042	0.02	0.006		203.2	0.175	0.137	0.111	0.036	0.011
203.4	0.225	0.162	0.108	0.038	0.011	-0.001		203.4	0.304	0.116	0.042	0.02	0.007		203.4	0.174	0.137	0.11	0.035	0.01
203.6	0.226	0.162	0.108	0.038	0.012	0		203.6	0.304	0.116	0.042	0.021	0.007		203.6	0.174	0.137	0.11	0.036	0.01
203.8	0.226	0.162	0.108	0.038	0.012	0		203.8	0.304	0.116	0.042	0.021	0.007		203.8	0.175	0.136	0.11	0.036	0.01
204	0.225	0.162	0.108	0.038	0.012	0		204	0.305	0.116	0.042	0.021	0.008		204	0.174	0.137	0.109	0.036	0.01
204.2	0.225	0.161	0.108	0.037	0.011	0.001		204.2	0.305	0.117	0.042	0.02	0.008		204.2	0.174	0.137	0.109	0.036	0.011
204.4	0.224	0.161	0.107	0.037	0.012	0.001		204.4	0.305	0.118	0.042	0.02	0.008		204.4	0.174	0.137	0.109	0.035	0.01
204.6	0.224	0.161	0.107	0.036	0.012	0.001		204.6	0.305	0.118	0.042	0.02	0.008		204.6	0.173	0.137	0.109	0.036	0.01
204.8	0.224	0.161	0.106	0.036	0.012	0.001		204.8	0.306	0.119	0.042	0.02	0.007		204.8	0.173	0.137	0.109	0.036	0.01
205	0.224	0.161	0.106	0.036	0.012	0.001		205	0.305	0.119	0.041	0.02	0.007		205	0.173	0.137	0.109	0.036	0.01
205.2	0.224	0.161	0.107	0.036	0.012	0.001		205.2	0.306	0.119	0.042	0.02	0.007		205.2	0.174	0.138	0.11	0.036	0.01
205.4	0.224	0.161	0.107	0.035	0.012	0.001		205.4	0.306	0.119	0.041	0.019	0.007		205.4	0.174	0.138	0.11	0.036	0.011
205.6	0.225	0.162	0.107	0.035	0.012	0.002		205.6	0.305	0.119	0.041	0.019	0.007		205.6	0.174	0.139	0.11	0.036	0.011
205.8	0.225	0.163	0.108	0.036	0.012	0.002		205.8	0.306	0.12	0.041	0.02	0.007		205.8	0.174	0.139	0.11	0.037	0.011
206	0.226	0.163	0.109	0.036	0.013	0.003		206	0.306	0.12	0.042	0.02	0.007		206	0.174	0.139	0.11	0.037	0.01
206.2	0.227	0.164	0.11	0.037	0.014	0.003		206.2	0.306	0.12	0.041	0.02	0.007		206.2	0.174	0.138	0.11	0.036	0.01
206.4	0.226	0.164	0.11	0.037	0.013	0.003		206.4	0.306	0.12	0.042	0.02	0.007		206.4	0.175	0.138	0.111	0.037	0.011
206.6	0.226	0.164	0.111	0.037	0.013	0.003		206.6	0.306	0.12	0.042	0.02	0.007		206.6	0.175	0.139	0.112	0.038	0.012
206.8	0.226	0.165	0.112	0.038	0.014	0.004		206.8	0.306	0.119	0.042	0.02	0.007		206.8	0.175	0.138	0.112	0.038	0.011
207	0.226	0.165	0.112	0.038	0.014	0.003		207	0.306	0.119	0.042	0.02	0.007		207	0.175	0.138	0.112	0.038	0.012
207.2	0.226	0.165	0.112	0.038	0.013	0.003		207.2	0.306	0.119	0.042	0.02	0.008		207.2	0.175	0.137	0.112	0.038	0.012
207.4	0.226	0.165	0.112	0.038	0.014	0.003		207.4	0.306	0.12	0.042	0.02	0.008		207.4	0.175	0.137	0.112	0.039	0.013
207.6	0.225	0.164	0.112	0.038	0.014	0.002		207.6	0.306	0.119	0.042	0.02	0.008		207.6	0.174	0.137	0.112	0.039	0.012
207.8	0.225	0.164	0.112	0.039	0.014	0.003		207.8	0.306	0.12	0.043	0.02	0.008		207.8	0.175	0.138	0.112	0.039	0.013
208	0.225	0.164	0.111	0.039	0.013	0.002		208	0.307	0.119	0.042	0.019	0.008		208	0.175	0.138	0.112	0.039	0.013
208.2	0.224	0.163	0.11	0.038	0.013	0.002		208.2	0.307	0.119	0.042	0.019	0.007		208.2	0.174	0.137	0.112	0.038	0.013
208.4	0.223	0.162	0.109	0.038	0.013	0.001		208.4	0.307	0.119	0.041	0.019	0.007		208.4	0.175	0.137	0.113	0.039	0.013
208.6	0.224	0.162	0.108	0.038	0.013	0		208.6	0.307	0.119	0.041	0.018	0.007		208.6	0.175	0.137	0.114	0.039	0.013
208.8	0.223	0.161	0.108	0.038	0.012	0		208.8	0.307	0.119	0.041	0.018	0.007		208.8	0.174	0.137	0.114	0.039	0.013
209	0.224	0.162	0.107	0.039	0.012	0		209	0.307	0.119	0.041	0.018	0.007		209	0.174	0.137	0.115	0.039	0.013
209.2	0.223	0.161	0.107	0.038	0.011	0		209.2	0.306	0.119	0.04	0.018	0.007		209.2	0.174	0.137	0.115	0.039	0.012
209.4	0.224	0.161	0.107	0.039	0.011	-0.001		209.4	0.307	0.119	0.04	0.018	0.007		209.4	0.174	0.137	0.115	0.039	0.012
209.6	0.224	0.162	0.107	0.04	0.011	-0.001		209.6	0.306	0.119	0.041	0.018	0.006		209.6	0.174	0.137	0.115	0.039	0.012
209.8	0.225	0.162	0.107	0.04	0.012	0		209.8	0.307	0.119	0.041	0.018	0.006		209.8	0.175	0.137	0.115	0.039	0.012
210	0.225	0.163	0.108	0.04	0.012	0.001		210	0.307	0.119	0.041	0.018	0.005		210	0.175	0.137	0.115	0.039	0.012
210.2	0.225	0.162	0.108	0.039	0.012	0.001		210.2	0.306	0.119	0.041	0.017	0.005		210.2	0.175	0.136	0.115	0.039	0.012
210.4	0.224	0.162	0.108	0.039	0.012	0.001		210.4	0.307	0.12	0.042	0.018	0.005		210.4	0.174	0.137	0.114	0.039	0.012
210.6	0.225	0.163	0.109	0.039	0.013	0.001		210.6	0.307	0.119	0.041	0.017	0.005		210.6	0.174	0.137	0.114	0.039	0.012
210.8	0.224	0.163	0.109	0.039	0.013	0.001		210.8	0.308	0.119	0.041	0.018	0.004		210.8	0.174	0.137	0.113	0.039	0.012
211	0.224	0.163	0.11	0.038	0.012	0.001		211	0.308	0.119	0.042	0.018	0.005		211	0.174	0.137	0.113	0.038	0.012
211.2	0.225	0.163	0.11	0.039	0.012	0.001		211.2	0.309	0.119	0.042	0.018	0.005		211.2	0.174	0.137	0.112	0.038	0.012
211.4	0.225	0.164	0.111	0.039	0.012	0.002		211.4	0.31	0.12	0.042	0.019	0.005		211.4	0.174	0.137	0.111	0.038	0.013
211.6	0.225	0.164	0.111	0.039	0.012	0.002		211.6	0.31	0.119	0.042	0.019	0.005		211.6	0.174	0.137	0.111	0.038	0.012
211.8	0.226	0.164	0.112	0.039	0.013	0.002		211.8	0.31	0.119	0.042	0.019	0.006		211.8	0.175	0.137	0.111	0.038	0.013
212	0.225	0.164	0.111	0.038	0.013	0.002		212	0.311	0.119	0.042	0.019	0.006		212	0.175	0.137	0.111	0.038	0.013
212.2	0.225	0.163	0.111	0.038	0.012	0.001		212.2	0.311	0.12	0.042	0.02	0.007		212.2	0.175	0.137	0.111	0.038	0.012
212.4	0.224	0.162	0.111	0.037	0.012	0		212.4	0.311	0.119	0.042	0.02	0.007		212.4	0.175	0.137	0.111	0.038	0.012
212.6	0.224	0.163	0.111	0.037	0.012	0		212.6	0.311	0.12	0.042	0.02	0.007		212.6	0.174	0.136	0.111	0.038	0.012
212.8	0.224	0.163	0.111	0.037	0.013	0.001		212.8	0.311	0.121	0.042	0.02	0.008		212.8	0.175	0.137	0.112	0.038	0.013
213	0.225	0.163	0.111	0.038	0.013	0.001		213	0.311	0.122	0.043	0.02	0.008		213	0.175	0.138	0.112	0.039	0.012
213.2	0.224	0.163	0.11	0.037	0.012	0.001		213.2	0.311	0.122	0.043	0.02	0.008		213.2	0.175	0.138	0.113	0.039	0.012
213.4	0.225	0.163	0.11	0.038	0.013	0		213.4	0.312	0.123	0.044	0.021	0.008		213.4	0.176	0.138	0.113	0.039	0.012
213.6	0.225	0.164	0.11	0.038	0.014	0		213.6	0.313	0.123	0.044	0.021	0.007		213.6	0.176	0.138	0.113	0.039	0.012
213.8	0.225	0.163	0.11	0.037	0.014	0		213.8	0.313	0.123	0.043	0.021	0.007		213.8	0.176	0.138	0.113	0.039	0.012
214	0.224	0.163	0.11	0.037	0.013	0.001		214	0.313	0.123	0.043	0.021	0.007		214	0.176	0.139	0.113	0.039	0.012
214.2	0.224	0.163	0.11	0.037	0.013	0.001		214.2	0.312	0.123	0.044	0.021	0.007		214.2	0.175	0.138	0.113	0.039	0.012
214.4	0.224	0.163	0.11	0.037	0.013	0.001		214.4	0.312	0.123	0.043	0.02	0.006		214.4	0.175	0.139	0.112	0.039	0.012
214.6	0.224	0.164	0.11	0.037	0.013	0.001		214.6	0.311	0.123	0.043	0.019	0.006		214.6	0.175	0.139	0.112	0.039	0.012
214.8	0.224	0.164	0.11	0.037	0.013	0.001		214.8	0.311	0.122	0.042	0.019	0.005		214.8	0.175	0.139	0.112	0.038	0.012
215	0.225	0.165	0.111	0.038	0.013	0.001		215	0.311	0.123	0.043	0.019	0.006		215	0.174	0.138	0.111	0.038	0.012
215.2	0.226	0.165	0.111	0.039	0.014	0.002		215.2	0.311	0.122	0.042	0.019	0.006		215.2	0.174	0.138	0.111	0.038	0.012
215.4	0.226	0.166	0.111	0.04	0.014	0.003		215.4	0.31	0.123	0.042	0.019	0.006		215.4	0.173	0.137	0.111	0.037	0.012
215.6	0.226	0.166	0.111	0.04	0.014	0.003		215.6	0.309	0.122	0.043	0.018	0.006		215.6	0.174	0.137	0.111	0.037	0.012
215.8	0.227	0.166	0.112	0.04	0.014	0.002		215.8	0.309	0.122	0.042	0.018	0.007		215.8	0.174	0.137	0.111	0.037	0.012
216	0.226	0.165	0.112	0.04	0.013	0.002		216	0.31	0.123	0.043	0.019	0.007		216	0.173	0.136	0.111	0.037	0.012
216.2	0.226	0.166	0.112	0.04	0.013	0.002		216.2	0.309	0.123	0.043	0.018	0.008		216.2	0.173	0.136	0.11	0.036	0.011
216.4	0.226	0.166	0.113	0.04	0.013	0.002		216.4	0.309	0.122	0.042	0.018	0.007		216.4	0.173	0.136	0.11	0.036	0.011
216.6	0.226	0.166	0.113	0.04	0.013	0.003		216.6	0.309	0.123	0.042	0.018	0.007		216.6	0.173	0.137	0.111	0.037	0.012
216.8	0.226	0.165	0.113	0.04	0.013	0.003		216.8	0.31	0.124	0.043	0.018	0.007		216.8	0.174	0.137	0.111	0.037	0.012
217	0.226	0.165	0.112	0.04	0.012	0.002		217	0.311	0.125	0.043	0.018	0.007		217	0.174	0.137	0.111	0.038	0.012
217.2	0.226	0.164	0.112	0.039	0.012	0.001		217.2	0.312	0.125	0.044	0.019	0.008		217.2	0.174	0.137	0.112	0.038	0.012
217.4	0.225	0.163	0.112	0.039	0.012	0.001		217.4	0.313	0.126	0.044	0.02	0.008		217.4	0.174	0.137	0.112	0.039	0.011
217.6	0.225	0.163	0.111	0.038	0.012	0.001		217.6	0.314	0.126	0.045	0.02	0.008		217.6	0.175	0.138	0.113	0.039	0.012
217.8	0.225	0.163	0.111	0.038	0.012	0.001		217.8	0.315	0.126	0.045	0.02	0.008		217.8	0.175	0.139	0.113	0.04	0.012
218	0.225	0.162	0.111	0.038	0.011	0.002		218	0.316	0.125	0.044	0.019	0.008		218	0.175	0.139	0.113	0.041	0.013
218.2	0.225	0.162	0.111	0.038	0.011	0.002		218.2	0.315	0.125	0.044	0.019	0.007		218.2	0.176	0.138	0.113	0.04	0.013
218.4	0.225	0.162	0.11	0.037	0.011	0.002		218.4	0.316	0.125	0.044	0.02	0.007		218.4	0.176	0.139	0.113	0.041	0.013
218.6	0.225	0.161	0.109	0.037	0.011	0.002		218.6	0.317	0.125	0.044	0.02	0.008		218.6	0.176	0.138	0.113	0.041	0.013
218.8	0.225	0.162	0.11	0.037	0.012	0.002		218.8	0.318	0.125	0.044	0.02	0.008		218.8	0.175	0.138	0.113	0.04	0.012
219	0.226	0.163	0.111	0.039	0.013	0.003		219	0.319	0.125	0.045	0.02	0.008		219	0.174	0.137	0.113	0.041	0.012
219.2	0.226	0.163	0.11	0.039	0.013	0.003		219.2	0.318	0.125	0.044	0.02	0.008		219.2	0.174	0.137	0.113	0.04	0.012
219.4	0.226	0.163	0.11	0.039	0.012	0.002		219.4	0.318	0.125	0.045	0.02	0.007		219.4	0.175	0.138	0.113	0.041	0.013
219.6	0.226	0.163	0.11	0.039	0.012	0.002		219.6	0.317	0.125	0.045	0.019	0.007		219.6	0.175	0.138	0.113	0.041	0.013
219.8	0.226	0.163	0.11	0.038	0.012	0.001		219.8	0.317	0.125	0.045	0.019	0.006		219.8	0.175	0.138	0.114	0.041	0.013
220	0.226	0.164	0.11	0.038	0.012	0.001		220	0.317	0.125	0.045	0.019	0.006		220	0.176	0.137	0.113	0.041	0.014
220.2	0.226	0.164	0.11	0.039	0.012	0.002		220.2	0.316	0.124	0.044	0.018	0.006		220.2	0.176	0.137	0.113	0.04	0.013
220.4	0.225	0.164	0.11	0.039	0.011	0.001		220.4	0.316	0.124	0.044	0.018	0.005		220.4	0.176	0.138	0.113	0.04	0.014
220.6	0.225	0.163	0.109	0.039	0.011	0.001		220.6	0.316	0.125	0.044	0.018	0.005		220.6	0.175	0.138	0.112	0.039	0.013
220.8	0.225	0.163	0.109	0.04	0.011	0.001		220.8	0.316	0.126	0.045	0.019	0.006		220.8	0.174	0.137	0.112	0.039	0.012
221	0.224	0.163	0.109	0.04	0.011	0		221	0.316	0.126	0.045	0.019	0.006		221	0.175	0.137	0.112	0.039	0.013
221.2	0.225	0.163	0.108	0.039	0.012	0		221.2	0.316	0.126	0.045	0.019	0.007		221.2	0.174	0.137	0.112	0.039	0.013
221.4	0.225	0.163	0.108	0.039	0.012	0.001		221.4	0.317	0.126	0.046	0.02	0.008		221.4	0.174	0.137	0.111	0.039	0.013
221.6	0.225	0.163	0.109	0.04	0.013	0.001		221.6	0.317	0.126	0.045	0.019	0.008		221.6	0.174	0.137	0.111	0.039	0.013
221.8	0.225	0.163	0.11	0.04	0.013	0.001		221.8	0.318	0.126	0.046	0.02	0.008		221.8	0.174	0.137	0.111	0.039	0.013
222	0.225	0.163	0.11	0.039	0.013	0.001		222	0.318	0.126	0.046	0.02	0.009		222	0.174	0.136	0.111	0.039	0.012
222.2	0.226	0.164	0.111	0.04	0.013	0.002		222.2	0.318	0.127	0.046	0.02	0.01		222.2	0.173	0.136	0.111	0.039	0.012
222.4	0.226	0.164	0.111	0.04	0.014	0.003		222.4	0.319	0.128	0.047	0.021	0.01		222.4	0.173	0.136	0.111	0.039	0.011
222.6	0.226	0.165	0.112	0.04	0.014	0.003		222.6	0.32	0.128	0.047	0.021	0.011		222.6	0.173	0.135	0.11	0.039	0.011
222.8	0.226	0.165	0.113	0.04	0.015	0.004		222.8	0.32	0.129	0.047	0.021	0.011		222.8	0.172	0.135	0.11	0.04	0.011
223	0.226	0.165	0.113	0.04	0.015	0.003		223	0.319	0.128	0.047	0.02	0.01		223	0.172	0.136	0.111	0.04	0.011
223.2	0.225	0.164	0.112	0.04	0.013	0.002		223.2	0.32	0.129	0.048	0.021	0.01		223.2	0.173	0.136	0.111	0.04	0.012
223.4	0.224	0.164	0.112	0.04	0.013	0.001		223.4	0.32	0.129	0.048	0.021	0.01		223.4	0.173	0.137	0.112	0.041	0.012
223.6	0.224	0.164	0.111	0.04	0.013	0.001		223.6	0.32	0.129	0.047	0.021	0.01		223.6	0.173	0.137	0.112	0.041	0.013
223.8	0.223	0.163	0.111	0.039	0.012	0.001		223.8	0.319	0.129	0.047	0.021	0.009		223.8	0.174	0.137	0.113	0.041	0.013
224	0.224	0.163	0.11	0.04	0.012	0		224	0.318	0.129	0.046	0.021	0.009		224	0.174	0.138	0.113	0.041	0.013
224.2	0.223	0.162	0.11	0.039	0.011	0		224.2	0.318	0.128	0.045	0.02	0.008		224.2	0.174	0.138	0.113	0.041	0.013
224.4	0.223	0.162	0.109	0.039	0.011	-0.001		224.4	0.318	0.129	0.045	0.021	0.007		224.4	0.174	0.138	0.113	0.041	0.013
224.6	0.222	0.161	0.109	0.039	0.011	-0.001		224.6	0.319	0.129	0.045	0.021	0.008		224.6	0.174	0.138	0.113	0.041	0.013
224.8	0.223	0.162	0.109	0.039	0.011	0		224.8	0.319	0.129	0.045	0.021	0.008		224.8	0.175	0.139	0.114	0.041	0.013
225	0.223	0.162	0.109	0.039	0.012	0		225	0.319	0.128	0.045	0.021	0.008		225	0.175	0.139	0.114	0.041	0.013
225.2	0.224	0.162	0.109	0.039	0.012	0		225.2	0.319	0.128	0.045	0.021	0.008		225.2	0.175	0.138	0.113	0.041	0.013
225.4	0.224	0.162	0.11	0.039	0.013	0.001		225.4	0.319	0.128	0.044	0.021	0.007		225.4	0.175	0.138	0.113	0.041	0.012
225.6	0.224	0.163	0.111	0.039	0.014	0.001		225.6	0.319	0.128	0.044	0.02	0.007		225.6	0.175	0.138	0.113	0.041	0.012
225.8	0.224	0.164	0.111	0.039	0.014	0.001		225.8	0.319	0.128	0.044	0.02	0.007		225.8	0.175	0.137	0.112	0.041	0.012
226	0.226	0.165	0.113	0.04	0.015	0.003		226	0.319	0.128	0.044	0.02	0.007		226	0.175	0.137	0.112	0.041	0.012
226.2	0.226	0.165	0.113	0.04	0.016	0.004		226.2	0.319	0.128	0.044	0.02	0.007		226.2	0.174	0.136	0.112	0.04	0.012
226.4	0.226	0.165	0.114	0.04	0.016	0.003		226.4	0.319	0.128	0.045	0.021	0.007		226.4	0.174	0.137	0.112	0.04	0.012
226.6	0.226	0.165	0.114	0.04	0.015	0.003		226.6	0.32	0.128	0.046	0.021	0.007		226.6	0.174	0.137	0.112	0.04	0.012
226.8	0.226	0.165	0.114	0.04	0.015	0.003		226.8	0.32	0.128	0.046	0.021	0.007		226.8	0.174	0.137	0.112	0.04	0.012
227	0.227	0.165	0.114	0.041	0.014	0.003		227	0.32	0.129	0.046	0.021	0.008		227	0.173	0.137	0.111	0.039	0.011
227.2	0.226	0.165	0.113	0.041	0.014	0.003		227.2	0.321	0.13	0.047	0.021	0.008		227.2	0.174	0.138	0.111	0.039	0.012
227.4	0.226	0.165	0.113	0.041	0.013	0.003		227.4	0.321	0.13	0.047	0.021	0.008		227.4	0.173	0.137	0.111	0.039	0.012
227.6	0.227	0.165	0.113	0.041	0.013	0.003		227.6	0.321	0.13	0.047	0.021	0.008		227.6	0.174	0.137	0.112	0.039	0.012
227.8	0.227	0.164	0.113	0.041	0.012	0.002		227.8	0.32	0.13	0.047	0.021	0.008		227.8	0.173	0.136	0.112	0.038	0.012
228	0.227	0.165	0.113	0.041	0.012	0.002		228	0.32	0.13	0.047	0.021	0.008		228	0.174	0.137	0.112	0.039	0.013
228.2	0.227	0.164	0.112	0.04	0.012	0.001		228.2	0.321	0.13	0.046	0.021	0.008		228.2	0.174	0.138	0.113	0.039	0.013
228.4	0.226	0.163	0.112	0.04	0.012	0.001		228.4	0.322	0.131	0.047	0.022	0.009		228.4	0.175	0.137	0.114	0.039	0.013
228.6	0.226	0.164	0.112	0.04	0.012	0.001		228.6	0.322	0.131	0.048	0.022	0.009		228.6	0.175	0.138	0.114	0.039	0.014
228.8	0.227	0.163	0.112	0.041	0.012	0.001		228.8	0.322	0.131	0.048	0.023	0.009		228.8	0.175	0.138	0.114	0.04	0.014
229	0.226	0.163	0.112	0.04	0.012	0		229	0.322	0.131	0.047	0.023	0.008		229	0.175	0.138	0.114	0.039	0.013
229.2	0.227	0.163	0.112	0.04	0.012	0.001		229.2	0.322	0.131	0.047	0.023	0.008		229.2	0.175	0.137	0.114	0.039	0.013
229.4	0.226	0.163	0.113	0.04	0.012	0.001		229.4	0.322	0.131	0.046	0.022	0.007		229.4	0.174	0.137	0.114	0.039	0.013
229.6	0.226	0.164	0.112	0.04	0.012	0.001		229.6	0.322	0.131	0.046	0.022	0.007		229.6	0.174	0.137	0.114	0.04	0.013
229.8	0.225	0.164	0.113	0.04	0.013	0.001		229.8	0.322	0.13	0.046	0.022	0.008		229.8	0.174	0.136	0.114	0.039	0.013
230	0.225	0.163	0.112	0.04	0.012	0.001		230	0.321	0.13	0.046	0.022	0.007		230	0.174	0.137	0.114	0.04	0.013
230.2	0.225	0.163	0.112	0.04	0.012	0		230.2	0.321	0.131	0.046	0.022	0.007		230.2	0.174	0.137	0.115	0.04	0.013
230.4	0.225	0.163	0.112	0.04	0.012	0.001		230.4	0.32	0.131	0.046	0.021	0.007		230.4	0.174	0.138	0.115	0.041	0.013
230.6	0.225	0.163	0.111	0.04	0.013	0.001		230.6	0.321	0.132	0.046	0.021	0.007		230.6	0.174	0.138	0.115	0.041	0.012
230.8	0.226	0.164	0.111	0.04	0.013	0.002		230.8	0.321	0.132	0.046	0.02	0.007		230.8	0.174	0.138	0.114	0.041	0.011
231	0.226	0.164	0.112	0.04	0.013	0.002		231	0.321	0.132	0.046	0.02	0.008		231	0.174	0.138	0.113	0.041	0.011
231.2	0.226	0.164	0.112	0.04	0.013	0.003		231.2	0.321	0.132	0.047	0.02	0.007		231.2	0.174	0.137	0.113	0.041	0.011
231.4	0.227	0.165	0.112	0.04	0.013	0.003		231.4	0.321	0.132	0.047	0.02	0.008		231.4	0.174	0.137	0.113	0.041	0.011
231.6	0.227	0.165	0.112	0.04	0.014	0.003		231.6	0.321	0.132	0.047	0.02	0.007		231.6	0.174	0.137	0.113	0.042	0.01
231.8	0.227	0.165	0.112	0.041	0.014	0.003		231.8	0.322	0.132	0.047	0.02	0.007		231.8	0.174	0.137	0.114	0.042	0.011
232	0.227	0.165	0.112	0.04	0.014	0.003		232	0.322	0.132	0.047	0.02	0.008		232	0.174	0.137	0.114	0.042	0.011
232.2	0.227	0.165	0.112	0.041	0.014	0.002		232.2	0.323	0.132	0.047	0.02	0.008		232.2	0.174	0.137	0.113	0.042	0.011
232.4	0.227	0.165	0.112	0.041	0.015	0.003		232.4	0.323	0.132	0.047	0.02	0.008		232.4	0.174	0.137	0.113	0.041	0.012
232.6	0.227	0.165	0.113	0.041	0.015	0.003		232.6	0.323	0.132	0.047	0.021	0.008		232.6	0.174	0.138	0.113	0.041	0.012
232.8	0.227	0.165	0.113	0.041	0.015	0.003		232.8	0.323	0.131	0.046	0.02	0.008		232.8	0.174	0.138	0.114	0.042	0.012
233	0.228	0.165	0.114	0.041	0.015	0.003		233	0.323	0.131	0.045	0.02	0.007		233	0.173	0.138	0.113	0.041	0.013
233.2	0.228	0.165	0.114	0.041	0.015	0.003		233.2	0.323	0.131	0.045	0.02	0.007		233.2	0.174	0.137	0.114	0.041	0.013
233.4	0.227	0.165	0.115	0.041	0.015	0.003		233.4	0.324	0.131	0.045	0.02	0.007		233.4	0.174	0.137	0.114	0.04	0.013
233.6	0.227	0.165	0.115	0.042	0.015	0.003		233.6	0.324	0.131	0.046	0.021	0.008		233.6	0.174	0.137	0.114	0.04	0.013
233.8	0.227	0.165	0.115	0.041	0.015	0.002		233.8	0.324	0.132	0.045	0.021	0.007		233.8	0.174	0.137	0.114	0.041	0.013
234	0.227	0.165	0.115	0.041	0.015	0.002		234	0.323	0.133	0.045	0.02	0.007		234	0.174	0.138	0.114	0.041	0.013
234.2	0.228	0.165	0.115	0.041	0.016	0.002		234.2	0.323	0.133	0.045	0.021	0.007		234.2	0.174	0.139	0.114	0.042	0.014
234.4	0.228	0.165	0.115	0.041	0.016	0.003		234.4	0.323	0.133	0.044	0.021	0.007		234.4	0.174	0.139	0.114	0.041	0.013
234.6	0.228	0.166	0.115	0.041	0.016	0.003		234.6	0.324	0.134	0.045	0.021	0.007		234.6	0.174	0.139	0.114	0.041	0.013
234.8	0.228	0.166	0.115	0.041	0.016	0.004		234.8	0.324	0.134	0.045	0.021	0.007		234.8	0.175	0.139	0.114	0.041	0.013
235	0.228	0.166	0.116	0.041	0.016	0.004		235	0.324	0.134	0.046	0.021	0.007		235	0.175	0.139	0.114	0.041	0.012
235.2	0.228	0.167	0.116	0.041	0.016	0.004		235.2	0.325	0.135	0.046	0.022	0.007		235.2	0.175	0.139	0.114	0.041	0.012
235.4	0.227	0.167	0.115	0.041	0.016	0.004		235.4	0.325	0.135	0.046	0.022	0.007		235.4	0.175	0.139	0.114	0.041	0.012
235.6	0.227	0.167	0.115	0.042	0.016	0.004		235.6	0.325	0.135	0.047	0.022	0.007		235.6	0.175	0.139	0.114	0.041	0.012
235.8	0.227	0.167	0.115	0.042	0.016	0.004		235.8	0.326	0.135	0.047	0.022	0.007		235.8	0.175	0.139	0.115	0.041	0.012
236	0.226	0.167	0.114	0.042	0.016	0.004		236	0.326	0.135	0.047	0.022	0.007		236	0.175	0.139	0.114	0.041	0.012
236.2	0.226	0.167	0.114	0.042	0.016	0.004		236.2	0.326	0.135	0.046	0.022	0.007		236.2	0.175	0.139	0.115	0.042	0.012
236.4	0.226	0.168	0.115	0.042	0.016	0.004		236.4	0.326	0.134	0.046	0.021	0.007		236.4	0.174	0.139	0.115	0.041	0.012
236.6	0.225	0.167	0.114	0.042	0.016	0.004		236.6	0.326	0.134	0.046	0.021	0.007		236.6	0.175	0.139	0.115	0.042	0.013
236.8	0.225	0.168	0.114	0.043	0.016	0.005		236.8	0.326	0.133	0.046	0.021	0.007		236.8	0.174	0.138	0.115	0.042	0.013
237	0.225	0.167	0.115	0.044	0.015	0.004		237	0.326	0.133	0.045	0.021	0.007		237	0.174	0.138	0.115	0.042	0.013
237.2	0.226	0.168	0.114	0.044	0.015	0.004		237.2	0.326	0.134	0.046	0.021	0.007		237.2	0.175	0.138	0.116	0.042	0.013
237.4	0.226	0.167	0.114	0.044	0.015	0.004		237.4	0.326	0.134	0.046	0.021	0.006		237.4	0.175	0.138	0.116	0.042	0.013
237.6	0.225	0.167	0.114	0.043	0.014	0.003		237.6	0.327	0.134	0.046	0.02	0.006		237.6	0.175	0.138	0.116	0.043	0.014
237.8	0.226	0.167	0.114	0.043	0.014	0.003		237.8	0.326	0.134	0.045	0.02	0.006		237.8	0.175	0.138	0.116	0.044	0.014
238	0.226	0.167	0.114	0.043	0.014	0.002		238	0.326	0.134	0.046	0.02	0.006		238	0.175	0.138	0.116	0.044	0.014
238.2	0.226	0.166	0.114	0.043	0.014	0.002		238.2	0.326	0.134	0.046	0.02	0.006		238.2	0.175	0.139	0.116	0.044	0.014
238.4	0.226	0.166	0.115	0.043	0.014	0.002		238.4	0.326	0.134	0.046	0.019	0.006		238.4	0.175	0.138	0.115	0.044	0.015
238.6	0.226	0.166	0.115	0.042	0.013	0.002		238.6	0.326	0.134	0.046	0.019	0.006		238.6	0.175	0.139	0.116	0.045	0.015
238.8	0.225	0.165	0.114	0.042	0.013	0.001		238.8	0.327	0.135	0.046	0.02	0.007		238.8	0.175	0.139	0.116	0.044	0.015
239	0.225	0.165	0.114	0.042	0.013	0.002		239	0.327	0.135	0.047	0.02	0.007		239	0.175	0.139	0.115	0.044	0.014
239.2	0.225	0.165	0.115	0.042	0.013	0.002		239.2	0.327	0.135	0.047	0.021	0.006		239.2	0.175	0.139	0.115	0.044	0.014
239.4	0.225	0.165	0.114	0.041	0.012	0.002		239.4	0.327	0.134	0.047	0.021	0.006		239.4	0.175	0.139	0.114	0.043	0.014
239.6	0.226	0.164	0.114	0.041	0.012	0.001		239.6	0.327	0.134	0.047	0.021	0.006		239.6	0.175	0.139	0.114	0.044	0.014
239.8	0.225	0.164	0.114	0.041	0.013	0.001		239.8	0.327	0.134	0.047	0.022	0.006		239.8	0.175	0.14	0.113	0.044	0.014
240	0.225	0.164	0.114	0.041	0.013	0.001		240	0.327	0.134	0.046	0.022	0.007		240	0.175	0.139	0.113	0.044	0.013
240.2	0.225	0.164	0.114	0.041	0.014	0.002		240.2	0.326	0.134	0.046	0.022	0.007		240.2	0.174	0.139	0.112	0.044	0.013
240.4	0.225	0.165	0.114	0.041	0.014	0.002		240.4	0.327	0.134	0.047	0.023	0.007		240.4	0.175	0.139	0.112	0.043	0.013
240.6	0.225	0.165	0.114	0.042	0.015	0.003		240.6	0.327	0.135	0.047	0.023	0.007		240.6	0.174	0.139	0.112	0.043	0.013
240.8	0.226	0.165	0.114	0.043	0.015	0.003		240.8	0.327	0.134	0.047	0.023	0.007		240.8	0.175	0.139	0.112	0.043	0.013
241	0.226	0.165	0.114	0.043	0.015	0.003		241	0.327	0.135	0.046	0.023	0.007		241	0.175	0.14	0.113	0.043	0.013
241.2	0.226	0.166	0.115	0.043	0.016	0.003		241.2	0.327	0.135	0.046	0.023	0.007		241.2	0.175	0.14	0.113	0.043	0.013
241.4	0.226	0.167	0.114	0.043	0.015	0.003		241.4	0.327	0.134	0.046	0.022	0.006		241.4	0.175	0.139	0.113	0.043	0.013
241.6	0.226	0.167	0.114	0.043	0.015	0.003		241.6	0.327	0.134	0.046	0.022	0.006		241.6	0.175	0.139	0.113	0.043	0.013
241.8	0.227	0.167	0.115	0.044	0.016	0.004		241.8	0.328	0.135	0.046	0.022	0.006		241.8	0.175	0.139	0.114	0.043	0.013
242	0.226	0.167	0.116	0.044	0.016	0.004		242	0.328	0.136	0.046	0.021	0.007		242	0.175	0.139	0.114	0.043	0.013
242.2	0.226	0.166	0.116	0.044	0.016	0.003		242.2	0.328	0.136	0.047	0.021	0.007		242.2	0.175	0.138	0.114	0.043	0.013
242.4	0.225	0.166	0.115	0.043	0.015	0.004		242.4	0.328	0.136	0.047	0.02	0.007		242.4	0.175	0.138	0.115	0.043	0.014
242.6	0.224	0.165	0.115	0.043	0.015	0.003		242.6	0.328	0.137	0.047	0.02	0.007		242.6	0.175	0.138	0.115	0.043	0.013
242.8	0.224	0.165	0.115	0.042	0.014	0.003		242.8	0.329	0.137	0.047	0.02	0.008		242.8	0.175	0.138	0.115	0.042	0.013
243	0.224	0.166	0.115	0.042	0.014	0.003		243	0.329	0.137	0.047	0.02	0.008		243	0.175	0.138	0.115	0.043	0.013
243.2	0.224	0.165	0.115	0.041	0.013	0.002		243.2	0.329	0.137	0.047	0.02	0.008		243.2	0.175	0.138	0.115	0.043	0.013
243.4	0.224	0.165	0.115	0.041	0.013	0.002		243.4	0.329	0.137	0.047	0.02	0.008		243.4	0.175	0.138	0.115	0.042	0.013
243.6	0.224	0.165	0.116	0.041	0.013	0.002		243.6	0.33	0.137	0.047	0.021	0.008		243.6	0.176	0.138	0.116	0.043	0.013
243.8	0.223	0.165	0.116	0.041	0.013	0.002		243.8	0.331	0.137	0.047	0.021	0.009		243.8	0.176	0.138	0.115	0.043	0.013
244	0.223	0.165	0.116	0.041	0.014	0.002		244	0.331	0.137	0.047	0.021	0.009		244	0.175	0.138	0.116	0.043	0.013
244.2	0.224	0.166	0.116	0.042	0.014	0.002		244.2	0.332	0.137	0.048	0.022	0.009		244.2	0.176	0.138	0.115	0.043	0.014
244.4	0.224	0.166	0.116	0.042	0.013	0.002		244.4	0.332	0.137	0.048	0.021	0.009		244.4	0.175	0.138	0.115	0.042	0.013
244.6	0.224	0.166	0.116	0.042	0.013	0.002		244.6	0.331	0.137	0.047	0.021	0.009		244.6	0.175	0.138	0.114	0.042	0.013
244.8	0.225	0.167	0.117	0.042	0.014	0.002		244.8	0.332	0.137	0.047	0.021	0.009		244.8	0.175	0.138	0.113	0.042	0.012
245	0.226	0.167	0.117	0.042	0.014	0.002		245	0.332	0.136	0.047	0.021	0.008		245	0.175	0.137	0.113	0.041	0.012
245.2	0.226	0.167	0.117	0.043	0.014	0.003		245.2	0.332	0.136	0.046	0.021	0.008		245.2	0.174	0.137	0.112	0.041	0.012
245.4	0.226	0.167	0.117	0.043	0.014	0.003		245.4	0.333	0.136	0.046	0.022	0.007		245.4	0.174	0.137	0.112	0.041	0.012
245.6	0.226	0.167	0.117	0.044	0.014	0.003		245.6	0.333	0.136	0.046	0.022	0.007		245.6	0.174	0.138	0.112	0.041	0.013
245.8	0.226	0.166	0.117	0.043	0.014	0.003		245.8	0.333	0.136	0.046	0.021	0.008		245.8	0.174	0.138	0.112	0.042	0.013
246	0.226	0.166	0.116	0.043	0.014	0.003		246	0.333	0.137	0.047	0.021	0.008		246	0.174	0.138	0.113	0.042	0.013
246.2	0.226	0.166	0.116	0.043	0.013	0.003		246.2	0.332	0.137	0.047	0.021	0.008		246.2	0.175	0.138	0.113	0.043	0.013
246.4	0.226	0.165	0.116	0.043	0.013	0.003		246.4	0.332	0.137	0.047	0.02	0.009		246.4	0.174	0.138	0.113	0.043	0.014
246.6	0.226	0.165	0.116	0.043	0.014	0.003		246.6	0.332	0.137	0.047	0.021	0.009		246.6	0.175	0.138	0.114	0.043	0.013
246.8	0.227	0.166	0.116	0.044	0.014	0.004		246.8	0.332	0.137	0.047	0.021	0.01		246.8	0.175	0.138	0.114	0.043	0.013
247	0.227	0.166	0.116	0.043	0.015	0.004		247	0.332	0.138	0.047	0.02	0.009		247	0.175	0.138	0.115	0.043	0.014
247.2	0.227	0.166	0.116	0.043	0.014	0.004		247.2	0.332	0.138	0.047	0.02	0.009		247.2	0.175	0.137	0.115	0.043	0.013
247.4	0.227	0.166	0.115	0.043	0.015	0.004		247.4	0.332	0.138	0.047	0.02	0.009		247.4	0.175	0.137	0.115	0.043	0.013
247.6	0.226	0.166	0.116	0.043	0.015	0.003		247.6	0.332	0.138	0.047	0.02	0.009		247.6	0.175	0.137	0.116	0.044	0.013
247.8	0.225	0.166	0.115	0.043	0.014	0.002		247.8	0.331	0.138	0.046	0.019	0.008		247.8	0.175	0.137	0.116	0.044	0.013
248	0.226	0.166	0.115	0.043	0.014	0.002		248	0.33	0.138	0.046	0.019	0.008		248	0.175	0.137	0.116	0.044	0.013
248.2	0.226	0.166	0.115	0.043	0.014	0.002		248.2	0.33	0.139	0.047	0.02	0.008		248.2	0.175	0.137	0.115	0.044	0.013
248.4	0.226	0.166	0.115	0.043	0.015	0.002		248.4	0.33	0.14	0.047	0.02	0.007		248.4	0.173	0.137	0.114	0.043	0.012
248.6	0.226	0.166	0.115	0.043	0.015	0.002		248.6	0.33	0.14	0.047	0.02	0.007		248.6	0.174	0.137	0.114	0.044	0.013
248.8	0.227	0.166	0.116	0.044	0.015	0.002		248.8	0.33	0.14	0.047	0.02	0.007		248.8	0.173	0.137	0.113	0.043	0.012
249	0.226	0.166	0.115	0.043	0.014	0.002		249	0.33	0.14	0.047	0.02	0.006		249	0.172	0.137	0.113	0.043	0.012
249.2	0.225	0.166	0.115	0.043	0.014	0.002		249.2	0.331	0.14	0.047	0.021	0.006		249.2	0.173	0.137	0.113	0.044	0.013
249.4	0.225	0.165	0.115	0.043	0.013	0.001		249.4	0.331	0.14	0.048	0.021	0.006		249.4	0.173	0.138	0.114	0.044	0.012
249.6	0.224	0.165	0.114	0.043	0.013	0.001		249.6	0.331	0.14	0.048	0.021	0.007		249.6	0.173	0.138	0.114	0.045	0.013
249.8	0.224	0.165	0.115	0.042	0.013	0.001		249.8	0.331	0.14	0.048	0.021	0.008		249.8	0.173	0.138	0.115	0.045	0.013
250	0.224	0.165	0.115	0.042	0.012	0.001		250	0.331	0.14	0.049	0.021	0.008		250	0.174	0.138	0.115	0.045	0.013
250.2	0.224	0.165	0.115	0.042	0.013	0.001		250.2	0.331	0.14	0.048	0.021	0.008		250.2	0.174	0.138	0.115	0.046	0.013
250.4	0.225	0.166	0.116	0.043	0.014	0.001		250.4	0.332	0.141	0.049	0.022	0.009		250.4	0.174	0.138	0.115	0.045	0.013
250.6	0.224	0.165	0.116	0.042	0.013	0.001		250.6	0.332	0.141	0.049	0.022	0.009		250.6	0.175	0.139	0.115	0.045	0.013
250.8	0.224	0.165	0.116	0.041	0.013	0.001		250.8	0.333	0.142	0.049	0.022	0.01		250.8	0.174	0.138	0.115	0.045	0.013
251	0.224	0.165	0.116	0.041	0.013	0.001		251	0.333	0.142	0.049	0.021	0.01		251	0.174	0.137	0.114	0.043	0.012
251.2	0.223	0.165	0.116	0.041	0.013	0		251.2	0.334	0.142	0.049	0.022	0.01		251.2	0.173	0.137	0.113	0.043	0.012
251.4	0.223	0.165	0.116	0.041	0.014	0		251.4	0.333	0.142	0.049	0.022	0.01		251.4	0.173	0.136	0.113	0.043	0.012
251.6	0.223	0.165	0.116	0.041	0.014	0		251.6	0.333	0.141	0.048	0.021	0.009		251.6	0.172	0.136	0.113	0.043	0.012
251.8	0.223	0.165	0.116	0.041	0.014	0		251.8	0.332	0.141	0.048	0.021	0.009		251.8	0.172	0.136	0.113	0.042	0.012
252	0.224	0.166	0.116	0.041	0.014	0.001		252	0.333	0.141	0.048	0.022	0.009		252	0.172	0.136	0.113	0.043	0.012
252.2	0.225	0.166	0.117	0.042	0.014	0.002		252.2	0.334	0.142	0.049	0.023	0.009		252.2	0.173	0.136	0.113	0.043	0.013
252.4	0.225	0.165	0.117	0.042	0.014	0.002		252.4	0.335	0.143	0.049	0.023	0.01		252.4	0.173	0.137	0.113	0.043	0.013
252.6	0.226	0.166	0.117	0.042	0.014	0.002		252.6	0.335	0.143	0.05	0.023	0.009		252.6	0.173	0.137	0.114	0.043	0.014
252.8	0.225	0.166	0.117	0.042	0.014	0.001		252.8	0.335	0.143	0.05	0.023	0.009		252.8	0.172	0.137	0.114	0.043	0.013
253	0.225	0.166	0.117	0.042	0.014	0.002		253	0.335	0.143	0.05	0.024	0.009		253	0.173	0.138	0.114	0.043	0.014
253.2	0.225	0.166	0.117	0.042	0.014	0.002		253.2	0.335	0.143	0.051	0.024	0.01		253.2	0.174	0.137	0.114	0.044	0.014
253.4	0.225	0.166	0.117	0.042	0.014	0.002		253.4	0.335	0.143	0.051	0.025	0.009		253.4	0.174	0.137	0.115	0.044	0.014
253.6	0.225	0.166	0.117	0.043	0.014	0.003		253.6	0.335	0.142	0.051	0.024	0.009		253.6	0.175	0.137	0.115	0.044	0.014
253.8	0.225	0.166	0.117	0.043	0.014	0.003		253.8	0.334	0.141	0.051	0.024	0.008		253.8	0.175	0.137	0.116	0.044	0.015
254	0.224	0.165	0.117	0.042	0.014	0.003		254	0.334	0.141	0.05	0.024	0.008		254	0.174	0.137	0.116	0.045	0.014
254.2	0.225	0.165	0.117	0.043	0.014	0.003		254.2	0.335	0.141	0.05	0.024	0.008		254.2	0.175	0.137	0.116	0.045	0.014
254.4	0.225	0.165	0.116	0.043	0.013	0.003		254.4	0.334	0.14	0.05	0.023	0.007		254.4	0.174	0.137	0.117	0.044	0.014
254.6	0.224	0.165	0.116	0.042	0.013	0.002		254.6	0.334	0.14	0.049	0.023	0.007		254.6	0.174	0.137	0.116	0.044	0.013
254.8	0.224	0.165	0.116	0.042	0.013	0.002		254.8	0.335	0.141	0.049	0.022	0.008		254.8	0.174	0.137	0.116	0.044	0.014
255	0.224	0.164	0.115	0.042	0.013	0.002		255	0.334	0.14	0.048	0.021	0.007		255	0.174	0.136	0.115	0.043	0.014
255.2	0.224	0.164	0.115	0.042	0.013	0.001		255.2	0.334	0.14	0.048	0.021	0.007		255.2	0.173	0.136	0.115	0.043	0.013
255.4	0.224	0.163	0.115	0.041	0.013	0		255.4	0.333	0.14	0.047	0.021	0.006		255.4	0.173	0.136	0.115	0.043	0.013
255.6	0.224	0.163	0.115	0.041	0.012	0		255.6	0.333	0.14	0.047	0.021	0.006		255.6	0.173	0.137	0.116	0.044	0.013
255.8	0.224	0.163	0.115	0.041	0.012	0		255.8	0.334	0.141	0.047	0.021	0.006		255.8	0.174	0.138	0.116	0.044	0.014
256	0.225	0.164	0.116	0.042	0.012	0		256	0.334	0.142	0.048	0.021	0.007		256	0.174	0.138	0.117	0.044	0.014
256.2	0.225	0.164	0.116	0.042	0.012	-0.001		256.2	0.334	0.143	0.048	0.021	0.007		256.2	0.174	0.138	0.116	0.045	0.014
256.4	0.225	0.164	0.116	0.041	0.012	-0.001		256.4	0.334	0.143	0.049	0.021	0.007		256.4	0.174	0.138	0.116	0.044	0.013
256.6	0.225	0.165	0.116	0.041	0.013	-0.002		256.6	0.334	0.143	0.049	0.021	0.007		256.6	0.173	0.139	0.116	0.044	0.013
256.8	0.225	0.164	0.116	0.041	0.013	-0.001		256.8	0.335	0.144	0.049	0.022	0.007		256.8	0.174	0.138	0.116	0.044	0.013
257	0.225	0.164	0.115	0.041	0.013	-0.001		257	0.335	0.144	0.049	0.022	0.007		257	0.174	0.138	0.116	0.044	0.013
257.2	0.225	0.165	0.115	0.042	0.013	0		257.2	0.336	0.144	0.05	0.022	0.007		257.2	0.175	0.137	0.116	0.045	0.014
257.4	0.225	0.165	0.115	0.042	0.012	0		257.4	0.336	0.144	0.05	0.022	0.007		257.4	0.175	0.137	0.116	0.045	0.014
257.6	0.224	0.165	0.115	0.042	0.013	0		257.6	0.336	0.143	0.05	0.022	0.007		257.6	0.174	0.136	0.115	0.045	0.014
257.8	0.225	0.165	0.115	0.042	0.013	0.001		257.8	0.336	0.144	0.05	0.022	0.006		257.8	0.173	0.135	0.115	0.045	0.013
258	0.224	0.165	0.115	0.042	0.013	0.001		258	0.336	0.144	0.05	0.022	0.006		258	0.173	0.135	0.115	0.045	0.013
258.2	0.225	0.166	0.115	0.042	0.013	0.001		258.2	0.337	0.144	0.05	0.022	0.007		258.2	0.174	0.134	0.115	0.046	0.013
258.4	0.225	0.166	0.115	0.042	0.013	0.002		258.4	0.337	0.144	0.049	0.022	0.006		258.4	0.174	0.134	0.115	0.045	0.013
258.6	0.225	0.166	0.115	0.043	0.014	0.002		258.6	0.337	0.144	0.049	0.023	0.006		258.6	0.174	0.135	0.115	0.045	0.014
258.8	0.226	0.167	0.115	0.043	0.014	0.002		258.8	0.337	0.144	0.049	0.022	0.006		258.8	0.174	0.135	0.115	0.045	0.014
259	0.226	0.167	0.115	0.042	0.014	0.002		259	0.337	0.144	0.048	0.022	0.006		259	0.174	0.135	0.114	0.045	0.014
259.2	0.226	0.167	0.116	0.042	0.014	0.002		259.2	0.337	0.144	0.048	0.022	0.006		259.2	0.175	0.136	0.115	0.046	0.014
259.4	0.225	0.167	0.116	0.042	0.014	0.002		259.4	0.337	0.145	0.049	0.022	0.006		259.4	0.176	0.137	0.115	0.046	0.015
259.6	0.226	0.168	0.118	0.043	0.014	0.003		259.6	0.337	0.145	0.049	0.022	0.006		259.6	0.176	0.137	0.115	0.046	0.015
259.8	0.226	0.168	0.118	0.043	0.015	0.004		259.8	0.338	0.146	0.05	0.022	0.006		259.8	0.176	0.138	0.116	0.046	0.015
260	0.226	0.169	0.119	0.044	0.015	0.004		260	0.337	0.145	0.05	0.022	0.006		260	0.176	0.138	0.116	0.047	0.015
260.2	0.226	0.168	0.119	0.044	0.015	0.004		260.2	0.337	0.145	0.05	0.021	0.006		260.2	0.176	0.138	0.116	0.047	0.015
260.4	0.226	0.168	0.118	0.044	0.015	0.004		260.4	0.337	0.145	0.05	0.021	0.006		260.4	0.176	0.138	0.116	0.046	0.015
260.6	0.226	0.167	0.118	0.044	0.015	0.003		260.6	0.337	0.145	0.05	0.021	0.006		260.6	0.176	0.138	0.116	0.046	0.015
260.8	0.227	0.167	0.118	0.044	0.015	0.004		260.8	0.337	0.145	0.05	0.021	0.006		260.8	0.176	0.138	0.116	0.046	0.015
261	0.227	0.166	0.118	0.044	0.015	0.004		261	0.337	0.145	0.05	0.021	0.006		261	0.176	0.137	0.116	0.046	0.015
261.2	0.226	0.166	0.118	0.044	0.015	0.004		261.2	0.337	0.145	0.05	0.021	0.007		261.2	0.176	0.137	0.116	0.045	0.015
261.4	0.226	0.165	0.117	0.044	0.014	0.003		261.4	0.337	0.145	0.051	0.022	0.008		261.4	0.175	0.137	0.115	0.045	0.015
261.6	0.226	0.165	0.118	0.044	0.015	0.003		261.6	0.337	0.145	0.051	0.022	0.008		261.6	0.175	0.136	0.115	0.045	0.014
261.8	0.226	0.166	0.119	0.045	0.015	0.003		261.8	0.337	0.146	0.051	0.023	0.009		261.8	0.174	0.136	0.115	0.044	0.013
262	0.226	0.165	0.118	0.044	0.015	0.003		262	0.338	0.146	0.052	0.023	0.009		262	0.174	0.136	0.115	0.044	0.013
262.2	0.226	0.165	0.118	0.044	0.015	0.003		262.2	0.337	0.146	0.051	0.023	0.01		262.2	0.175	0.136	0.115	0.044	0.013
262.4	0.226	0.165	0.119	0.044	0.015	0.002		262.4	0.337	0.146	0.051	0.023	0.01		262.4	0.174	0.136	0.114	0.044	0.012
262.6	0.226	0.165	0.118	0.043	0.015	0.002		262.6	0.337	0.146	0.051	0.022	0.009		262.6	0.174	0.135	0.114	0.043	0.012
262.8	0.226	0.165	0.118	0.043	0.015	0.002		262.8	0.338	0.146	0.051	0.022	0.01		262.8	0.174	0.135	0.113	0.043	0.011
263	0.225	0.165	0.118	0.043	0.016	0.002		263	0.337	0.146	0.051	0.022	0.01		263	0.174	0.135	0.113	0.044	0.011
263.2	0.225	0.166	0.118	0.043	0.016	0.002		263.2	0.338	0.146	0.051	0.022	0.009		263.2	0.174	0.136	0.113	0.044	0.011
263.4	0.224	0.166	0.118	0.043	0.016	0.002		263.4	0.337	0.146	0.051	0.022	0.009		263.4	0.174	0.135	0.113	0.044	0.011
263.6	0.224	0.166	0.118	0.042	0.016	0.002		263.6	0.337	0.147	0.052	0.021	0.009		263.6	0.173	0.135	0.113	0.044	0.011
263.8	0.224	0.166	0.117	0.042	0.016	0.001		263.8	0.338	0.147	0.052	0.021	0.009		263.8	0.173	0.135	0.113	0.044	0.011
264	0.224	0.165	0.116	0.042	0.015	0.001		264	0.337	0.147	0.052	0.02	0.009		264	0.173	0.135	0.113	0.045	0.012
264.2	0.224	0.165	0.116	0.042	0.015	0.002		264.2	0.338	0.147	0.052	0.02	0.008		264.2	0.173	0.135	0.113	0.045	0.013
264.4	0.225	0.165	0.116	0.042	0.015	0.002		264.4	0.338	0.147	0.052	0.02	0.008		264.4	0.174	0.136	0.113	0.045	0.014
264.6	0.226	0.166	0.117	0.043	0.015	0.002		264.6	0.339	0.147	0.052	0.021	0.008		264.6	0.174	0.136	0.114	0.046	0.015
264.8	0.226	0.165	0.116	0.043	0.015	0.002		264.8	0.339	0.147	0.051	0.021	0.009		264.8	0.174	0.136	0.114	0.046	0.015
265	0.225	0.165	0.116	0.043	0.015	0.002		265	0.34	0.148	0.051	0.022	0.009		265	0.174	0.136	0.114	0.046	0.015
265.2	0.226	0.166	0.116	0.043	0.015	0.003		265.2	0.34	0.148	0.051	0.022	0.008		265.2	0.174	0.137	0.115	0.046	0.015
265.4	0.227	0.166	0.117	0.043	0.015	0.003		265.4	0.34	0.148	0.051	0.023	0.008		265.4	0.173	0.138	0.115	0.047	0.015
265.6	0.228	0.167	0.118	0.044	0.015	0.003		265.6	0.34	0.148	0.051	0.023	0.008		265.6	0.174	0.138	0.115	0.047	0.015
265.8	0.228	0.167	0.119	0.044	0.015	0.004		265.8	0.341	0.148	0.051	0.023	0.008		265.8	0.174	0.139	0.116	0.047	0.015
266	0.228	0.167	0.119	0.045	0.015	0.003		266	0.341	0.147	0.05	0.022	0.007		266	0.173	0.138	0.116	0.047	0.015
266.2	0.227	0.167	0.119	0.045	0.016	0.003		266.2	0.34	0.147	0.05	0.022	0.007		266.2	0.173	0.138	0.116	0.047	0.015
266.4	0.227	0.166	0.119	0.044	0.016	0.003		266.4	0.34	0.147	0.05	0.022	0.007		266.4	0.173	0.138	0.116	0.047	0.016
266.6	0.227	0.167	0.119	0.044	0.016	0.003		266.6	0.34	0.147	0.05	0.021	0.006		266.6	0.173	0.138	0.116	0.046	0.015
266.8	0.227	0.167	0.119	0.045	0.016	0.003		266.8	0.339	0.147	0.05	0.021	0.006		266.8	0.173	0.137	0.116	0.046	0.015
267	0.227	0.167	0.119	0.045	0.016	0.002		267	0.339	0.146	0.05	0.021	0.006		267	0.173	0.138	0.116	0.047	0.016
267.2	0.227	0.166	0.119	0.044	0.016	0.002		267.2	0.339	0.147	0.051	0.021	0.006		267.2	0.173	0.138	0.115	0.047	0.015
267.4	0.226	0.165	0.118	0.044	0.015	0.002		267.4	0.338	0.147	0.051	0.021	0.005		267.4	0.173	0.137	0.115	0.046	0.015
267.6	0.226	0.165	0.118	0.044	0.015	0.002		267.6	0.338	0.147	0.051	0.02	0.005		267.6	0.173	0.137	0.115	0.046	0.015
267.8	0.226	0.165	0.119	0.044	0.016	0.003		267.8	0.338	0.147	0.052	0.02	0.005		267.8	0.174	0.137	0.115	0.046	0.015
268	0.227	0.166	0.119	0.045	0.016	0.004		268	0.339	0.147	0.052	0.02	0.005		268	0.175	0.137	0.115	0.046	0.016
268.2	0.226	0.165	0.119	0.044	0.016	0.004		268.2	0.34	0.148	0.053	0.021	0.006		268.2	0.175	0.136	0.115	0.046	0.016
268.4	0.226	0.165	0.119	0.044	0.016	0.004		268.4	0.34	0.148	0.053	0.021	0.006		268.4	0.175	0.136	0.115	0.046	0.016
268.6	0.226	0.166	0.119	0.044	0.016	0.004		268.6	0.34	0.148	0.053	0.021	0.007		268.6	0.175	0.136	0.115	0.046	0.015
268.8	0.225	0.165	0.118	0.043	0.016	0.003		268.8	0.34	0.148	0.053	0.022	0.007		268.8	0.175	0.136	0.114	0.046	0.014
269	0.226	0.165	0.117	0.044	0.015	0.003		269	0.341	0.148	0.053	0.022	0.008		269	0.175	0.137	0.115	0.046	0.014
269.2	0.226	0.166	0.117	0.043	0.015	0.003		269.2	0.341	0.148	0.053	0.022	0.008		269.2	0.175	0.137	0.115	0.046	0.013
269.4	0.226	0.166	0.117	0.044	0.014	0.003		269.4	0.341	0.148	0.053	0.022	0.008		269.4	0.175	0.137	0.114	0.046	0.014
269.6	0.226	0.166	0.117	0.044	0.015	0.003		269.6	0.341	0.149	0.053	0.022	0.008		269.6	0.175	0.137	0.115	0.046	0.013
269.8	0.226	0.167	0.117	0.044	0.015	0.003		269.8	0.342	0.149	0.052	0.022	0.008		269.8	0.175	0.138	0.115	0.046	0.013
270	0.226	0.167	0.118	0.044	0.015	0.003		270	0.341	0.149	0.051	0.022	0.008		270	0.174	0.137	0.115	0.045	0.013
270.2	0.226	0.167	0.117	0.043	0.015	0.003		270.2	0.341	0.149	0.051	0.022	0.008		270.2	0.175	0.137	0.115	0.046	0.013
270.4	0.226	0.166	0.117	0.043	0.015	0.002		270.4	0.34	0.149	0.05	0.021	0.008		270.4	0.175	0.137	0.115	0.046	0.014
270.6	0.225	0.166	0.117	0.043	0.015	0.001		270.6	0.34	0.149	0.05	0.021	0.008		270.6	0.175	0.138	0.115	0.047	0.013
270.8	0.225	0.166	0.117	0.042	0.015	0		270.8	0.34	0.149	0.051	0.022	0.008		270.8	0.175	0.139	0.116	0.047	0.014
271	0.225	0.166	0.117	0.043	0.014	0.001		271	0.339	0.148	0.05	0.021	0.007		271	0.175	0.139	0.116	0.048	0.015
271.2	0.225	0.165	0.117	0.042	0.014	0.001		271.2	0.34	0.149	0.05	0.021	0.007		271.2	0.175	0.14	0.116	0.048	0.015
271.4	0.225	0.165	0.117	0.042	0.014	0.001		271.4	0.34	0.149	0.051	0.022	0.007		271.4	0.175	0.139	0.116	0.048	0.015
271.6	0.226	0.165	0.118	0.043	0.015	0.001		271.6	0.339	0.149	0.051	0.022	0.007		271.6	0.175	0.138	0.116	0.047	0.015
271.8	0.225	0.165	0.119	0.042	0.015	0.001		271.8	0.339	0.149	0.051	0.022	0.007		271.8	0.176	0.138	0.116	0.047	0.015
272	0.225	0.165	0.119	0.042	0.014	0.001		272	0.339	0.149	0.051	0.022	0.007		272	0.176	0.137	0.116	0.047	0.015
272.2	0.225	0.165	0.119	0.042	0.014	0.001		272.2	0.34	0.149	0.052	0.022	0.006		272.2	0.175	0.136	0.115	0.047	0.015
272.4	0.226	0.165	0.119	0.042	0.014	0.001		272.4	0.339	0.149	0.052	0.022	0.006		272.4	0.175	0.136	0.115	0.047	0.015
272.6	0.226	0.165	0.118	0.042	0.014	0.001		272.6	0.339	0.149	0.051	0.021	0.006		272.6	0.174	0.135	0.115	0.047	0.015
272.8	0.226	0.165	0.118	0.043	0.014	0		272.8	0.339	0.148	0.051	0.021	0.006		272.8	0.174	0.135	0.115	0.046	0.015
273	0.226	0.165	0.117	0.042	0.013	0.001		273	0.34	0.149	0.052	0.021	0.006		273	0.175	0.135	0.116	0.046	0.015
273.2	0.226	0.165	0.117	0.042	0.013	0.001		273.2	0.34	0.149	0.052	0.022	0.006		273.2	0.174	0.136	0.116	0.047	0.015
273.4	0.226	0.165	0.117	0.042	0.013	0.001		273.4	0.34	0.15	0.052	0.022	0.006		273.4	0.174	0.135	0.116	0.047	0.015
273.6	0.226	0.166	0.117	0.043	0.014	0.002		273.6	0.341	0.15	0.053	0.023	0.007		273.6	0.175	0.136	0.116	0.047	0.015
273.8	0.226	0.166	0.117	0.043	0.014	0.002		273.8	0.341	0.15	0.053	0.023	0.007		273.8	0.175	0.136	0.116	0.047	0.015
274	0.226	0.166	0.117	0.042	0.014	0.002		274	0.341	0.151	0.053	0.023	0.007		274	0.175	0.135	0.116	0.047	0.014
274.2	0.226	0.166	0.117	0.042	0.014	0.002		274.2	0.342	0.151	0.053	0.023	0.007		274.2	0.176	0.136	0.116	0.048	0.015
274.4	0.226	0.166	0.117	0.042	0.014	0.001		274.4	0.343	0.152	0.054	0.023	0.008		274.4	0.176	0.137	0.117	0.048	0.015
274.6	0.226	0.166	0.116	0.042	0.014	0		274.6	0.343	0.151	0.054	0.023	0.008		274.6	0.176	0.138	0.117	0.048	0.015
274.8	0.226	0.166	0.117	0.043	0.014	0.001		274.8	0.343	0.151	0.053	0.023	0.008		274.8	0.176	0.138	0.117	0.048	0.015
275	0.225	0.166	0.117	0.043	0.014	0.001		275	0.343	0.152	0.053	0.023	0.008		275	0.175	0.138	0.117	0.048	0.015
275.2	0.225	0.166	0.117	0.042	0.014	0		275.2	0.344	0.153	0.053	0.024	0.009		275.2	0.175	0.137	0.116	0.047	0.015
275.4	0.225	0.166	0.118	0.043	0.014	0.001		275.4	0.344	0.153	0.053	0.024	0.008		275.4	0.174	0.136	0.116	0.047	0.015
275.6	0.224	0.166	0.118	0.042	0.014	0.001		275.6	0.344	0.153	0.053	0.024	0.008		275.6	0.174	0.137	0.117	0.047	0.015
275.8	0.224	0.166	0.118	0.042	0.013	0.001		275.8	0.344	0.153	0.052	0.023	0.007		275.8	0.174	0.136	0.117	0.047	0.015
276	0.224	0.166	0.118	0.043	0.013	0.001		276	0.344	0.153	0.051	0.022	0.006		276	0.174	0.137	0.117	0.047	0.015
276.2	0.224	0.166	0.118	0.043	0.013	0.001		276.2	0.344	0.153	0.051	0.023	0.006		276.2	0.174	0.137	0.117	0.047	0.016
276.4	0.224	0.166	0.118	0.043	0.013	0.001		276.4	0.344	0.153	0.051	0.023	0.006		276.4	0.175	0.138	0.118	0.047	0.016
276.6	0.224	0.166	0.118	0.044	0.013	0.001		276.6	0.344	0.153	0.051	0.022	0.006		276.6	0.175	0.138	0.118	0.047	0.016
276.8	0.223	0.165	0.118	0.044	0.013	0.001		276.8	0.343	0.152	0.051	0.022	0.006		276.8	0.175	0.139	0.118	0.047	0.017
277	0.223	0.165	0.118	0.043	0.012	0.002		277	0.344	0.153	0.051	0.022	0.007		277	0.176	0.139	0.118	0.048	0.017
277.2	0.223	0.165	0.118	0.043	0.012	0.002		277.2	0.344	0.152	0.052	0.022	0.007		277.2	0.175	0.139	0.118	0.048	0.017
277.4	0.223	0.165	0.117	0.042	0.012	0.002		277.4	0.344	0.152	0.052	0.022	0.008		277.4	0.175	0.139	0.118	0.048	0.017
277.6	0.223	0.165	0.116	0.042	0.012	0.002		277.6	0.344	0.152	0.053	0.023	0.008		277.6	0.175	0.139	0.118	0.048	0.016
277.8	0.224	0.164	0.116	0.042	0.013	0.002		277.8	0.343	0.152	0.053	0.022	0.007		277.8	0.175	0.139	0.118	0.048	0.016
278	0.223	0.164	0.116	0.042	0.013	0.001		278	0.344	0.153	0.053	0.023	0.007		278	0.175	0.138	0.118	0.048	0.016
278.2	0.223	0.164	0.115	0.041	0.012	0.001		278.2	0.344	0.153	0.053	0.023	0.007		278.2	0.174	0.138	0.118	0.048	0.016
278.4	0.223	0.163	0.115	0.041	0.012	0		278.4	0.344	0.153	0.054	0.023	0.007		278.4	0.174	0.138	0.118	0.048	0.015
278.6	0.223	0.163	0.115	0.041	0.012	0		278.6	0.344	0.152	0.053	0.023	0.006		278.6	0.173	0.137	0.117	0.048	0.015
278.8	0.223	0.162	0.114	0.04	0.012	0		278.8	0.344	0.152	0.053	0.023	0.006		278.8	0.173	0.136	0.116	0.047	0.014
279	0.223	0.162	0.115	0.041	0.013	0.001		279	0.345	0.152	0.053	0.023	0.007		279	0.172	0.136	0.116	0.047	0.014
279.2	0.223	0.163	0.116	0.041	0.013	0.001		279.2	0.345	0.152	0.053	0.023	0.007		279.2	0.172	0.135	0.116	0.047	0.014
279.4	0.223	0.163	0.116	0.041	0.013	0.001		279.4	0.345	0.152	0.054	0.024	0.007		279.4	0.172	0.136	0.116	0.047	0.014
279.6	0.223	0.163	0.116	0.042	0.013	0.001		279.6	0.346	0.153	0.054	0.024	0.008		279.6	0.173	0.137	0.117	0.048	0.015
279.8	0.224	0.164	0.117	0.042	0.013	0.002		279.8	0.345	0.152	0.054	0.023	0.008		279.8	0.173	0.137	0.116	0.048	0.014
280	0.225	0.164	0.117	0.043	0.014	0.002		280	0.346	0.153	0.054	0.023	0.008		280	0.173	0.137	0.116	0.048	0.014
280.2	0.225	0.165	0.118	0.043	0.014	0.003		280.2	0.346	0.154	0.055	0.023	0.009		280.2	0.174	0.138	0.117	0.048	0.015
280.4	0.225	0.165	0.119	0.044	0.014	0.003		280.4	0.346	0.154	0.055	0.023	0.009		280.4	0.175	0.139	0.117	0.049	0.015
280.6	0.226	0.166	0.119	0.044	0.014	0.004		280.6	0.346	0.154	0.055	0.023	0.009		280.6	0.175	0.139	0.117	0.049	0.015
280.8	0.225	0.166	0.119	0.044	0.014	0.004		280.8	0.346	0.154	0.055	0.022	0.01		280.8	0.175	0.139	0.117	0.049	0.015
281	0.226	0.167	0.12	0.044	0.014	0.004		281	0.346	0.154	0.055	0.022	0.01		281	0.175	0.139	0.117	0.05	0.015
281.2	0.226	0.167	0.119	0.044	0.014	0.004		281.2	0.346	0.154	0.055	0.022	0.01		281.2	0.176	0.139	0.117	0.05	0.015
281.4	0.225	0.167	0.119	0.044	0.014	0.003		281.4	0.346	0.154	0.055	0.021	0.01		281.4	0.176	0.138	0.117	0.05	0.015
281.6	0.225	0.166	0.118	0.043	0.014	0.002		281.6	0.346	0.155	0.055	0.021	0.009		281.6	0.176	0.138	0.117	0.05	0.015
281.8	0.225	0.166	0.118	0.044	0.014	0.002		281.8	0.346	0.155	0.055	0.021	0.009		281.8	0.175	0.137	0.117	0.05	0.015
282	0.224	0.166	0.118	0.043	0.013	0.001		282	0.346	0.156	0.054	0.021	0.008		282	0.175	0.137	0.116	0.05	0.014
282.2	0.224	0.166	0.117	0.042	0.013	0.001		282.2	0.346	0.156	0.054	0.021	0.008		282.2	0.175	0.135	0.116	0.049	0.014
282.4	0.225	0.165	0.117	0.043	0.013	0.001		282.4	0.346	0.156	0.054	0.021	0.007		282.4	0.175	0.134	0.115	0.049	0.014
282.6	0.225	0.165	0.117	0.043	0.013	0.001		282.6	0.345	0.155	0.053	0.021	0.006		282.6	0.174	0.133	0.114	0.049	0.014
282.8	0.225	0.165	0.117	0.043	0.013	0.001		282.8	0.344	0.155	0.053	0.02	0.006		282.8	0.175	0.133	0.114	0.048	0.014
283	0.225	0.165	0.118	0.043	0.014	0.001		283	0.344	0.155	0.053	0.02	0.006		283	0.175	0.134	0.115	0.049	0.015
283.2	0.224	0.165	0.118	0.043	0.013	0.001		283.2	0.344	0.155	0.052	0.021	0.006		283.2	0.175	0.134	0.115	0.049	0.015
283.4	0.224	0.164	0.117	0.043	0.013	0		283.4	0.344	0.154	0.052	0.021	0.005		283.4	0.175	0.134	0.115	0.049	0.016
283.6	0.224	0.164	0.117	0.043	0.013	0		283.6	0.344	0.154	0.052	0.021	0.004		283.6	0.175	0.134	0.115	0.049	0.016
283.8	0.224	0.164	0.117	0.042	0.013	0.001		283.8	0.343	0.154	0.051	0.02	0.004		283.8	0.175	0.134	0.115	0.048	0.015
284	0.224	0.164	0.117	0.042	0.014	0.002		284	0.344	0.154	0.052	0.02	0.004		284	0.175	0.135	0.116	0.048	0.015
284.2	0.225	0.164	0.117	0.042	0.015	0.002		284.2	0.344	0.154	0.051	0.02	0.003		284.2	0.175	0.135	0.117	0.049	0.016
284.4	0.225	0.164	0.117	0.042	0.015	0.002		284.4	0.344	0.154	0.052	0.02	0.004		284.4	0.175	0.136	0.117	0.049	0.016
284.6	0.225	0.165	0.118	0.043	0.015	0.003		284.6	0.344	0.154	0.052	0.02	0.005		284.6	0.175	0.137	0.117	0.049	0.016
284.8	0.226	0.165	0.118	0.043	0.015	0.003		284.8	0.345	0.154	0.053	0.02	0.005		284.8	0.175	0.137	0.118	0.049	0.017
285	0.226	0.165	0.118	0.044	0.015	0.003		285	0.345	0.153	0.052	0.02	0.005		285	0.175	0.137	0.118	0.049	0.016
285.2	0.226	0.166	0.118	0.044	0.015	0.003		285.2	0.345	0.154	0.053	0.02	0.005		285.2	0.174	0.137	0.118	0.049	0.016
285.4	0.226	0.165	0.118	0.044	0.015	0.002		285.4	0.345	0.154	0.053	0.021	0.005		285.4	0.174	0.137	0.117	0.049	0.016
285.6	0.226	0.165	0.118	0.044	0.015	0.002		285.6	0.346	0.153	0.053	0.021	0.005		285.6	0.174	0.137	0.117	0.05	0.016
285.8	0.226	0.165	0.118	0.044	0.015	0.002		285.8	0.345	0.154	0.053	0.021	0.006		285.8	0.173	0.137	0.117	0.049	0.016
286	0.227	0.165	0.118	0.044	0.015	0.003		286	0.345	0.154	0.053	0.021	0.006		286	0.173	0.137	0.116	0.049	0.015
286.2	0.227	0.165	0.119	0.045	0.016	0.003		286.2	0.345	0.154	0.053	0.021	0.007		286.2	0.174	0.136	0.116	0.049	0.015
286.4	0.227	0.165	0.119	0.045	0.015	0.003		286.4	0.345	0.155	0.053	0.022	0.007		286.4	0.174	0.137	0.115	0.049	0.015
286.6	0.226	0.165	0.119	0.045	0.015	0.002		286.6	0.345	0.156	0.054	0.022	0.008		286.6	0.175	0.137	0.116	0.05	0.016
286.8	0.225	0.164	0.119	0.044	0.015	0.002		286.8	0.345	0.156	0.054	0.022	0.008		286.8	0.175	0.137	0.115	0.05	0.016
287	0.224	0.164	0.119	0.044	0.014	0.001		287	0.346	0.157	0.054	0.023	0.008		287	0.175	0.137	0.116	0.05	0.017
287.2	0.224	0.164	0.119	0.044	0.014	0.001		287.2	0.347	0.157	0.053	0.023	0.008		287.2	0.175	0.136	0.115	0.05	0.017
287.4	0.224	0.164	0.119	0.044	0.014	0.001		287.4	0.347	0.158	0.053	0.023	0.008		287.4	0.175	0.137	0.115	0.049	0.017
287.6	0.224	0.164	0.118	0.045	0.014	0		287.6	0.348	0.159	0.054	0.024	0.009		287.6	0.175	0.137	0.115	0.049	0.016
287.8	0.225	0.165	0.119	0.045	0.015	0.001		287.8	0.348	0.159	0.054	0.024	0.009		287.8	0.175	0.137	0.115	0.049	0.016
288	0.225	0.165	0.12	0.045	0.015	0.001		288	0.348	0.16	0.054	0.024	0.009		288	0.175	0.138	0.115	0.049	0.016
288.2	0.225	0.165	0.119	0.045	0.015	0.001		288.2	0.348	0.16	0.054	0.024	0.009		288.2	0.175	0.137	0.115	0.049	0.016
288.4	0.225	0.165	0.119	0.044	0.014	0.001		288.4	0.348	0.161	0.054	0.024	0.01		288.4	0.174	0.138	0.115	0.05	0.016
288.6	0.225	0.165	0.119	0.045	0.014	0.001		288.6	0.348	0.16	0.054	0.024	0.009		288.6	0.174	0.137	0.115	0.049	0.016
288.8	0.225	0.165	0.119	0.045	0.014	0.001		288.8	0.348	0.16	0.054	0.023	0.008		288.8	0.174	0.137	0.115	0.049	0.016
289	0.226	0.165	0.12	0.045	0.015	0.001		289	0.348	0.159	0.054	0.022	0.007		289	0.173	0.137	0.116	0.049	0.015
289.2	0.226	0.166	0.12	0.045	0.015	0.002		289.2	0.347	0.158	0.053	0.022	0.007		289.2	0.173	0.137	0.116	0.049	0.016
289.4	0.226	0.165	0.12	0.044	0.015	0.001		289.4	0.348	0.158	0.054	0.023	0.007		289.4	0.173	0.137	0.116	0.049	0.015
289.6	0.226	0.166	0.12	0.045	0.015	0.002		289.6	0.348	0.158	0.054	0.022	0.007		289.6	0.174	0.138	0.116	0.049	0.015
289.8	0.227	0.166	0.12	0.044	0.015	0.003		289.8	0.347	0.158	0.053	0.022	0.007		289.8	0.174	0.138	0.116	0.05	0.015
290	0.227	0.165	0.12	0.045	0.015	0.003		290	0.347	0.158	0.053	0.022	0.007		290	0.174	0.137	0.116	0.05	0.015
290.2	0.226	0.165	0.12	0.044	0.014	0.003		290.2	0.348	0.158	0.054	0.023	0.008		290.2	0.175	0.138	0.116	0.05	0.015
290.4	0.225	0.165	0.119	0.044	0.014	0.002		290.4	0.349	0.159	0.054	0.023	0.008		290.4	0.175	0.138	0.116	0.05	0.015
290.6	0.225	0.164	0.119	0.043	0.014	0.002		290.6	0.349	0.16	0.055	0.024	0.009		290.6	0.175	0.138	0.116	0.05	0.015
290.8	0.224	0.164	0.118	0.043	0.014	0.002		290.8	0.349	0.159	0.055	0.024	0.009		290.8	0.176	0.138	0.115	0.05	0.015
291	0.224	0.165	0.118	0.043	0.014	0.001		291	0.35	0.159	0.055	0.024	0.009		291	0.176	0.138	0.116	0.05	0.015
291.2	0.224	0.165	0.118	0.044	0.014	0.001		291.2	0.35	0.16	0.055	0.025	0.009		291.2	0.176	0.138	0.115	0.049	0.015
291.4	0.224	0.164	0.117	0.044	0.014	0.001		291.4	0.35	0.161	0.056	0.025	0.01		291.4	0.176	0.138	0.115	0.05	0.015
291.6	0.224	0.165	0.117	0.044	0.013	0.001		291.6	0.35	0.16	0.056	0.026	0.01		291.6	0.177	0.138	0.116	0.05	0.015
291.8	0.223	0.165	0.117	0.043	0.013	0.001		291.8	0.35	0.159	0.055	0.026	0.009		291.8	0.176	0.138	0.115	0.05	0.015
292	0.223	0.164	0.117	0.042	0.012	0		292	0.35	0.16	0.055	0.026	0.009		292	0.176	0.138	0.115	0.049	0.015
292.2	0.222	0.164	0.116	0.042	0.013	0		292.2	0.349	0.16	0.054	0.026	0.009		292.2	0.176	0.138	0.115	0.049	0.015
292.4	0.222	0.165	0.116	0.042	0.013	0		292.4	0.349	0.16	0.054	0.025	0.008		292.4	0.176	0.139	0.116	0.05	0.015
292.6	0.222	0.164	0.116	0.042	0.013	0		292.6	0.348	0.159	0.053	0.024	0.007		292.6	0.175	0.139	0.116	0.049	0.016
292.8	0.223	0.165	0.117	0.043	0.013	0		292.8	0.348	0.159	0.053	0.024	0.006		292.8	0.175	0.139	0.117	0.05	0.016
293	0.223	0.165	0.117	0.042	0.013	0		293	0.348	0.159	0.053	0.024	0.006		293	0.175	0.139	0.117	0.05	0.016
293.2	0.223	0.165	0.117	0.042	0.013	0		293.2	0.348	0.159	0.053	0.024	0.006		293.2	0.175	0.139	0.117	0.05	0.016
293.4	0.223	0.165	0.117	0.042	0.013	0		293.4	0.349	0.16	0.054	0.024	0.007		293.4	0.175	0.139	0.118	0.05	0.016
293.6	0.224	0.166	0.119	0.044	0.014	0.002		293.6	0.349	0.16	0.054	0.024	0.007		293.6	0.175	0.138	0.118	0.05	0.016
293.8	0.225	0.166	0.119	0.044	0.014	0.002		293.8	0.348	0.161	0.054	0.023	0.007		293.8	0.175	0.137	0.118	0.049	0.016
294	0.225	0.167	0.12	0.044	0.015	0.002		294	0.349	0.162	0.054	0.024	0.007		294	0.174	0.137	0.118	0.049	0.016
294.2	0.225	0.166	0.12	0.045	0.015	0.002		294.2	0.349	0.163	0.055	0.024	0.007		294.2	0.174	0.137	0.118	0.049	0.016
294.4	0.224	0.166	0.12	0.045	0.015	0.002		294.4	0.35	0.164	0.056	0.024	0.008		294.4	0.174	0.137	0.118	0.05	0.017
294.6	0.224	0.166	0.12	0.045	0.015	0.002		294.6	0.35	0.164	0.056	0.025	0.008		294.6	0.174	0.136	0.118	0.05	0.016
294.8	0.225	0.167	0.12	0.046	0.015	0.002		294.8	0.35	0.165	0.057	0.025	0.008		294.8	0.174	0.136	0.118	0.05	0.017
295	0.225	0.167	0.121	0.046	0.015	0.003		295	0.35	0.165	0.057	0.025	0.008		295	0.174	0.135	0.118	0.05	0.016
295.2	0.225	0.167	0.121	0.047	0.016	0.003		295.2	0.35	0.165	0.057	0.025	0.009		295.2	0.174	0.136	0.118	0.05	0.017
295.4	0.226	0.167	0.121	0.047	0.016	0.004		295.4	0.35	0.165	0.057	0.025	0.009		295.4	0.174	0.136	0.118	0.05	0.017
295.6	0.226	0.168	0.122	0.047	0.016	0.004		295.6	0.35	0.164	0.057	0.025	0.009		295.6	0.174	0.136	0.118	0.05	0.017
295.8	0.226	0.167	0.122	0.046	0.016	0.004		295.8	0.35	0.164	0.057	0.025	0.009		295.8	0.173	0.136	0.117	0.049	0.016
296	0.226	0.167	0.121	0.046	0.016	0.004		296	0.35	0.163	0.057	0.024	0.009		296	0.173	0.136	0.117	0.049	0.015
296.2	0.226	0.168	0.121	0.046	0.016	0.004		296.2	0.349	0.163	0.056	0.023	0.009		296.2	0.173	0.136	0.117	0.05	0.015
296.4	0.226	0.167	0.121	0.046	0.016	0.004		296.4	0.349	0.162	0.056	0.023	0.008		296.4	0.174	0.137	0.118	0.05	0.015
296.6	0.227	0.167	0.121	0.047	0.016	0.004		296.6	0.349	0.161	0.055	0.022	0.008		296.6	0.174	0.138	0.118	0.051	0.015
296.8	0.227	0.168	0.121	0.047	0.017	0.004		296.8	0.349	0.16	0.054	0.022	0.008		296.8	0.174	0.138	0.118	0.051	0.015
297	0.227	0.167	0.121	0.047	0.016	0.004		297	0.349	0.16	0.054	0.022	0.008		297	0.174	0.138	0.118	0.051	0.015
297.2	0.228	0.167	0.121	0.047	0.017	0.004		297.2	0.35	0.16	0.054	0.022	0.007		297.2	0.174	0.138	0.118	0.051	0.015
297.4	0.229	0.168	0.122	0.047	0.018	0.004		297.4	0.349	0.161	0.055	0.023	0.008		297.4	0.174	0.138	0.119	0.051	0.015
297.6	0.229	0.169	0.122	0.047	0.018	0.004		297.6	0.35	0.161	0.055	0.022	0.007		297.6	0.175	0.138	0.119	0.051	0.016
297.8	0.229	0.169	0.122	0.047	0.018	0.004		297.8	0.349	0.161	0.055	0.022	0.007		297.8	0.175	0.138	0.119	0.051	0.016
298	0.229	0.169	0.122	0.047	0.018	0.003		298	0.35	0.162	0.056	0.023	0.007		298	0.175	0.139	0.119	0.051	0.016
298.2	0.228	0.168	0.121	0.047	0.018	0.003		298.2	0.351	0.163	0.056	0.024	0.007		298.2	0.176	0.138	0.119	0.051	0.017
298.4	0.227	0.169	0.121	0.047	0.018	0.003		298.4	0.351	0.163	0.056	0.024	0.008		298.4	0.176	0.138	0.119	0.051	0.018
298.6	0.227	0.169	0.12	0.047	0.017	0.002		298.6	0.351	0.163	0.056	0.024	0.008		298.6	0.176	0.139	0.12	0.051	0.018
298.8	0.227	0.169	0.12	0.047	0.018	0.002		298.8	0.351	0.163	0.056	0.024	0.008		298.8	0.177	0.139	0.12	0.051	0.018
299	0.227	0.169	0.121	0.047	0.018	0.002		299	0.351	0.163	0.056	0.024	0.008		299	0.177	0.139	0.12	0.051	0.018
299.2	0.227	0.169	0.121	0.046	0.018	0.002		299.2	0.351	0.164	0.057	0.024	0.008		299.2	0.177	0.139	0.12	0.051	0.019
299.4	0.227	0.169	0.121	0.046	0.018	0.002		299.4	0.351	0.164	0.056	0.024	0.008		299.4	0.177	0.139	0.12	0.051	0.018
299.6	0.226	0.169	0.121	0.046	0.017	0.002		299.6	0.351	0.164	0.056	0.024	0.008		299.6	0.176	0.138	0.119	0.051	0.018
299.8	0.226	0.169	0.12	0.045	0.017	0.002		299.8	0.351	0.163	0.056	0.023	0.008		299.8	0.176	0.138	0.118	0.05	0.017
300	0.226	0.169	0.12	0.045	0.017	0.002		300	0.35	0.163	0.055	0.023	0.008		300	0.175	0.138	0.117	0.05	0.016
300.2	0.225	0.168	0.12	0.046	0.017	0.002		300.2	0.35	0.162	0.055	0.023	0.008		300.2	0.175	0.137	0.117	0.051	0.015
300.4	0.226	0.168	0.12	0.046	0.017	0.003		300.4	0.35	0.162	0.055	0.022	0.007		300.4	0.175	0.138	0.117	0.051	0.015
300.6	0.226	0.168	0.12	0.046	0.017	0.003		300.6	0.349	0.162	0.055	0.023	0.007		300.6	0.175	0.137	0.116	0.052	0.015
300.8	0.226	0.168	0.12	0.046	0.017	0.003		300.8	0.349	0.162	0.055	0.023	0.007		300.8	0.174	0.137	0.116	0.052	0.015
301	0.226	0.168	0.12	0.046	0.017	0.003		301	0.349	0.163	0.056	0.023	0.006		301	0.174	0.137	0.116	0.052	0.016
301.2	0.225	0.168	0.12	0.046	0.017	0.003		301.2	0.35	0.164	0.056	0.024	0.007		301.2	0.174	0.137	0.116	0.052	0.016
301.4	0.226	0.168	0.12	0.046	0.017	0.003		301.4	0.35	0.164	0.057	0.024	0.007		301.4	0.173	0.137	0.116	0.052	0.016
301.6	0.225	0.167	0.12	0.045	0.016	0.003		301.6	0.35	0.164	0.057	0.024	0.007		301.6	0.173	0.137	0.116	0.052	0.016
301.8	0.224	0.166	0.119	0.044	0.015	0.002		301.8	0.351	0.164	0.057	0.024	0.007		301.8	0.173	0.136	0.116	0.051	0.016
302	0.224	0.166	0.119	0.044	0.015	0.002		302	0.352	0.165	0.057	0.024	0.007		302	0.173	0.136	0.116	0.051	0.016
302.2	0.223	0.166	0.119	0.044	0.015	0.003		302.2	0.352	0.165	0.058	0.024	0.007		302.2	0.173	0.137	0.116	0.052	0.017
302.4	0.224	0.165	0.119	0.044	0.015	0.002		302.4	0.353	0.166	0.057	0.024	0.008		302.4	0.173	0.137	0.116	0.051	0.017
302.6	0.224	0.165	0.118	0.044	0.015	0.002		302.6	0.353	0.165	0.057	0.023	0.007		302.6	0.173	0.137	0.116	0.052	0.017
302.8	0.224	0.165	0.119	0.044	0.015	0.002		302.8	0.353	0.165	0.057	0.023	0.007		302.8	0.174	0.137	0.116	0.052	0.017
303	0.224	0.165	0.119	0.044	0.015	0.002		303	0.353	0.165	0.057	0.023	0.006		303	0.174	0.138	0.116	0.052	0.017
303.2	0.224	0.165	0.119	0.044	0.015	0.001		303.2	0.353	0.165	0.056	0.023	0.007		303.2	0.174	0.138	0.116	0.051	0.017
303.4	0.224	0.165	0.119	0.044	0.015	0.002		303.4	0.353	0.165	0.056	0.023	0.007		303.4	0.174	0.138	0.116	0.051	0.017
303.6	0.224	0.165	0.12	0.044	0.015	0.002		303.6	0.353	0.165	0.055	0.023	0.006		303.6	0.174	0.137	0.115	0.051	0.016
303.8	0.224	0.164	0.119	0.044	0.015	0.002		303.8	0.352	0.164	0.056	0.022	0.006		303.8	0.174	0.137	0.115	0.051	0.016
304	0.224	0.164	0.119	0.044	0.015	0.002		304	0.352	0.164	0.055	0.022	0.006		304	0.174	0.138	0.115	0.052	0.016
304.2	0.224	0.164	0.12	0.045	0.015	0.002		304.2	0.352	0.163	0.056	0.022	0.006		304.2	0.174	0.137	0.115	0.052	0.016
304.4	0.224	0.164	0.12	0.045	0.015	0.002		304.4	0.351	0.163	0.056	0.022	0.006		304.4	0.174	0.137	0.115	0.052	0.016
304.6	0.224	0.164	0.12	0.045	0.015	0.002		304.6	0.352	0.164	0.056	0.023	0.007		304.6	0.174	0.137	0.115	0.052	0.016
304.8	0.224	0.165	0.121	0.045	0.015	0.003		304.8	0.351	0.164	0.057	0.023	0.007		304.8	0.173	0.137	0.115	0.053	0.016
305	0.224	0.165	0.121	0.045	0.016	0.003		305	0.351	0.164	0.057	0.023	0.007		305	0.174	0.137	0.116	0.053	0.017
305.2	0.224	0.165	0.121	0.045	0.016	0.003		305.2	0.351	0.164	0.057	0.023	0.007		305.2	0.173	0.137	0.116	0.053	0.017
305.4	0.223	0.164	0.122	0.045	0.016	0.003		305.4	0.35	0.164	0.057	0.023	0.007		305.4	0.174	0.138	0.116	0.053	0.017
305.6	0.223	0.164	0.122	0.044	0.016	0.002		305.6	0.35	0.164	0.056	0.023	0.007		305.6	0.173	0.138	0.116	0.052	0.017
305.8	0.223	0.164	0.122	0.044	0.016	0.003		305.8	0.35	0.164	0.056	0.022	0.007		305.8	0.173	0.138	0.116	0.052	0.017
306	0.223	0.164	0.122	0.045	0.017	0.002		306	0.351	0.165	0.057	0.023	0.007		306	0.173	0.138	0.116	0.053	0.017
306.2	0.223	0.165	0.123	0.045	0.017	0.002		306.2	0.352	0.166	0.058	0.023	0.008		306.2	0.173	0.138	0.116	0.053	0.017
306.4	0.223	0.164	0.122	0.045	0.017	0.002		306.4	0.352	0.166	0.058	0.024	0.008		306.4	0.173	0.138	0.116	0.053	0.017
306.6	0.224	0.165	0.122	0.046	0.017	0.002		306.6	0.352	0.166	0.058	0.023	0.007		306.6	0.173	0.138	0.116	0.053	0.017
306.8	0.224	0.164	0.122	0.046	0.017	0.001		306.8	0.353	0.167	0.058	0.023	0.007		306.8	0.173	0.138	0.117	0.053	0.017
307	0.224	0.165	0.121	0.046	0.016	0.001		307	0.353	0.166	0.058	0.023	0.007		307	0.173	0.137	0.117	0.052	0.017
307.2	0.224	0.165	0.121	0.046	0.016	0.001		307.2	0.353	0.166	0.058	0.023	0.007		307.2	0.174	0.137	0.118	0.052	0.017
307.4	0.224	0.165	0.12	0.046	0.016	0.001		307.4	0.353	0.167	0.058	0.023	0.007		307.4	0.174	0.137	0.118	0.052	0.017
307.6	0.223	0.165	0.12	0.046	0.015	0.001		307.6	0.354	0.168	0.059	0.024	0.008		307.6	0.174	0.137	0.118	0.052	0.017
307.8	0.223	0.165	0.119	0.045	0.015	0.001		307.8	0.354	0.168	0.059	0.024	0.008		307.8	0.175	0.137	0.119	0.053	0.017
308	0.224	0.165	0.119	0.046	0.015	0.001		308	0.354	0.168	0.059	0.024	0.008		308	0.176	0.137	0.119	0.052	0.018
308.2	0.224	0.165	0.119	0.046	0.015	0.002		308.2	0.355	0.169	0.06	0.025	0.009		308.2	0.175	0.137	0.118	0.052	0.016
308.4	0.224	0.165	0.119	0.045	0.015	0.001		308.4	0.355	0.169	0.059	0.025	0.008		308.4	0.175	0.136	0.118	0.052	0.016
308.6	0.224	0.166	0.119	0.046	0.015	0.002		308.6	0.356	0.168	0.059	0.025	0.008		308.6	0.175	0.137	0.118	0.052	0.017
308.8	0.224	0.166	0.12	0.046	0.016	0.002		308.8	0.355	0.168	0.058	0.025	0.007		308.8	0.175	0.136	0.118	0.052	0.017
309	0.223	0.165	0.119	0.045	0.016	0.001		309	0.355	0.167	0.057	0.024	0.007		309	0.176	0.136	0.117	0.052	0.016
309.2	0.224	0.166	0.12	0.045	0.016	0.002		309.2	0.354	0.167	0.057	0.024	0.007		309.2	0.176	0.137	0.117	0.052	0.016
309.4	0.224	0.166	0.12	0.046	0.017	0.002		309.4	0.354	0.167	0.056	0.025	0.007		309.4	0.176	0.138	0.117	0.052	0.016
309.6	0.224	0.167	0.121	0.046	0.016	0.002		309.6	0.355	0.167	0.056	0.025	0.006		309.6	0.175	0.138	0.117	0.052	0.015
309.8	0.224	0.167	0.12	0.045	0.016	0.002		309.8	0.355	0.167	0.056	0.025	0.006		309.8	0.175	0.137	0.116	0.052	0.015
310	0.224	0.166	0.12	0.045	0.016	0.002		310	0.355	0.168	0.056	0.025	0.007		310	0.175	0.138	0.117	0.052	0.015
310.2	0.224	0.166	0.12	0.045	0.015	0.002		310.2	0.355	0.168	0.055	0.025	0.006		310.2	0.175	0.138	0.117	0.053	0.016
310.4	0.224	0.166	0.12	0.045	0.015	0.002		310.4	0.354	0.167	0.054	0.024	0.006		310.4	0.174	0.137	0.117	0.053	0.016
310.6	0.224	0.166	0.12	0.046	0.014	0.002		310.6	0.354	0.167	0.054	0.024	0.006		310.6	0.174	0.137	0.117	0.053	0.016
310.8	0.223	0.166	0.119	0.045	0.014	0.002		310.8	0.353	0.167	0.054	0.024	0.006		310.8	0.174	0.137	0.118	0.054	0.016
311	0.224	0.166	0.119	0.045	0.014	0.002		311	0.352	0.167	0.055	0.024	0.006		311	0.174	0.136	0.117	0.054	0.016
311.2	0.223	0.166	0.118	0.045	0.014	0.002		311.2	0.352	0.167	0.055	0.024	0.006		311.2	0.174	0.136	0.117	0.054	0.016
311.4	0.223	0.166	0.119	0.045	0.014	0.002		311.4	0.353	0.168	0.056	0.025	0.007		311.4	0.174	0.136	0.116	0.053	0.016
311.6	0.223	0.165	0.118	0.045	0.013	0.002		311.6	0.353	0.168	0.056	0.025	0.008		311.6	0.174	0.136	0.117	0.053	0.016
311.8	0.223	0.166	0.119	0.045	0.014	0.002		311.8	0.353	0.168	0.056	0.026	0.008		311.8	0.174	0.137	0.117	0.053	0.016
312	0.223	0.165	0.119	0.045	0.014	0.002		312	0.354	0.168	0.057	0.025	0.008		312	0.174	0.137	0.117	0.053	0.017
312.2	0.223	0.165	0.119	0.045	0.014	0.002		312.2	0.355	0.17	0.058	0.026	0.008		312.2	0.174	0.137	0.117	0.053	0.017
312.4	0.223	0.165	0.119	0.045	0.014	0.002		312.4	0.355	0.17	0.058	0.026	0.009		312.4	0.174	0.137	0.117	0.053	0.017
312.6	0.223	0.165	0.12	0.045	0.015	0.002		312.6	0.355	0.17	0.058	0.026	0.009		312.6	0.174	0.137	0.117	0.052	0.017
312.8	0.223	0.166	0.12	0.045	0.016	0.002		312.8	0.355	0.17	0.058	0.025	0.009		312.8	0.174	0.137	0.117	0.051	0.017
313	0.224	0.166	0.12	0.045	0.016	0.002		313	0.356	0.171	0.059	0.025	0.01		313	0.175	0.138	0.117	0.051	0.017
313.2	0.224	0.166	0.121	0.045	0.017	0.002		313.2	0.357	0.171	0.06	0.025	0.01		313.2	0.175	0.139	0.118	0.052	0.017
313.4	0.225	0.166	0.121	0.045	0.017	0.002		313.4	0.357	0.172	0.06	0.025	0.01		313.4	0.175	0.139	0.118	0.052	0.017
313.6	0.225	0.166	0.121	0.045	0.016	0.002		313.6	0.358	0.172	0.06	0.025	0.009		313.6	0.176	0.139	0.118	0.052	0.017
313.8	0.225	0.166	0.121	0.045	0.016	0.003		313.8	0.357	0.172	0.06	0.025	0.009		313.8	0.176	0.139	0.118	0.052	0.017
314	0.224	0.165	0.12	0.045	0.016	0.002		314	0.358	0.172	0.059	0.025	0.009		314	0.176	0.139	0.118	0.053	0.017
314.2	0.225	0.165	0.121	0.046	0.016	0.003		314.2	0.357	0.172	0.059	0.024	0.009		314.2	0.177	0.138	0.119	0.054	0.017
314.4	0.225	0.165	0.121	0.046	0.016	0.003		314.4	0.356	0.172	0.059	0.024	0.008		314.4	0.177	0.138	0.119	0.054	0.017
314.6	0.225	0.165	0.121	0.046	0.016	0.003		314.6	0.355	0.172	0.059	0.024	0.008		314.6	0.176	0.138	0.119	0.054	0.017
314.8	0.225	0.164	0.121	0.046	0.015	0.003		314.8	0.354	0.171	0.058	0.023	0.008		314.8	0.176	0.138	0.119	0.055	0.017
315	0.225	0.164	0.121	0.045	0.014	0.003		315	0.353	0.171	0.058	0.023	0.007		315	0.176	0.138	0.118	0.054	0.016
315.2	0.224	0.164	0.12	0.045	0.014	0.002		315.2	0.353	0.171	0.057	0.022	0.007		315.2	0.176	0.138	0.118	0.054	0.016
315.4	0.224	0.164	0.12	0.045	0.014	0.002		315.4	0.353	0.171	0.058	0.023	0.006		315.4	0.176	0.138	0.118	0.054	0.016
315.6	0.224	0.164	0.12	0.044	0.013	0.002		315.6	0.353	0.171	0.057	0.022	0.006		315.6	0.176	0.137	0.119	0.055	0.017
315.8	0.225	0.165	0.12	0.045	0.014	0.001		315.8	0.353	0.171	0.057	0.022	0.006		315.8	0.175	0.138	0.118	0.054	0.017
316	0.225	0.164	0.12	0.045	0.014	0.002		316	0.353	0.172	0.057	0.022	0.006		316	0.175	0.137	0.118	0.054	0.016
316.2	0.225	0.165	0.12	0.046	0.015	0.002		316.2	0.353	0.172	0.058	0.022	0.007		316.2	0.175	0.137	0.118	0.054	0.016
316.4	0.225	0.165	0.12	0.046	0.016	0.002		316.4	0.353	0.173	0.059	0.022	0.007		316.4	0.174	0.137	0.118	0.053	0.016
316.6	0.225	0.165	0.12	0.046	0.017	0.002		316.6	0.354	0.173	0.059	0.022	0.007		316.6	0.174	0.136	0.118	0.053	0.016
316.8	0.225	0.165	0.121	0.047	0.017	0.002		316.8	0.354	0.172	0.059	0.022	0.007		316.8	0.175	0.137	0.118	0.053	0.017
317	0.225	0.165	0.121	0.048	0.017	0.002		317	0.355	0.173	0.059	0.022	0.008		317	0.175	0.137	0.119	0.053	0.017
317.2	0.225	0.165	0.121	0.048	0.017	0.002		317.2	0.356	0.173	0.059	0.023	0.008		317.2	0.174	0.137	0.118	0.053	0.016
317.4	0.225	0.165	0.121	0.048	0.017	0.002		317.4	0.356	0.173	0.059	0.023	0.008		317.4	0.175	0.137	0.118	0.053	0.016
317.6	0.224	0.165	0.12	0.047	0.017	0.002		317.6	0.357	0.173	0.059	0.023	0.009		317.6	0.175	0.137	0.118	0.053	0.016
317.8	0.224	0.165	0.12	0.048	0.016	0.002		317.8	0.357	0.173	0.059	0.024	0.009		317.8	0.174	0.136	0.117	0.053	0.016
318	0.224	0.166	0.12	0.047	0.016	0.002		318	0.358	0.173	0.059	0.024	0.01		318	0.174	0.136	0.116	0.053	0.016
318.2	0.224	0.166	0.121	0.048	0.016	0.003		318.2	0.358	0.173	0.059	0.025	0.01		318.2	0.174	0.137	0.117	0.053	0.016
318.4	0.224	0.166	0.121	0.048	0.016	0.003		318.4	0.358	0.173	0.059	0.025	0.01		318.4	0.174	0.137	0.117	0.053	0.016
318.6	0.224	0.166	0.121	0.048	0.015	0.003		318.6	0.358	0.173	0.058	0.025	0.009		318.6	0.175	0.138	0.118	0.053	0.016
318.8	0.224	0.167	0.121	0.047	0.015	0.003		318.8	0.359	0.173	0.058	0.025	0.009		318.8	0.175	0.138	0.118	0.053	0.017
319	0.225	0.167	0.12	0.047	0.015	0.003		319	0.359	0.173	0.058	0.026	0.009		319	0.176	0.138	0.118	0.053	0.017
319.2	0.225	0.167	0.12	0.047	0.016	0.004		319.2	0.36	0.174	0.058	0.026	0.009		319.2	0.176	0.138	0.118	0.053	0.017
319.4	0.225	0.167	0.121	0.047	0.016	0.003		319.4	0.36	0.174	0.059	0.026	0.009		319.4	0.176	0.139	0.118	0.053	0.018
319.6	0.226	0.168	0.121	0.047	0.017	0.004		319.6	0.359	0.174	0.059	0.026	0.008		319.6	0.176	0.138	0.117	0.053	0.018
319.8	0.227	0.168	0.121	0.047	0.018	0.004		319.8	0.359	0.174	0.059	0.026	0.009		319.8	0.176	0.138	0.118	0.053	0.018
320	0.226	0.168	0.121	0.047	0.018	0.003		320	0.359	0.174	0.059	0.026	0.008		320	0.176	0.138	0.117	0.053	0.018
320.2	0.226	0.167	0.121	0.047	0.018	0.003		320.2	0.359	0.174	0.059	0.027	0.008		320.2	0.176	0.138	0.117	0.053	0.018
320.4	0.225	0.167	0.12	0.047	0.018	0.002		320.4	0.359	0.175	0.06	0.027	0.008		320.4	0.176	0.138	0.117	0.053	0.018
320.6	0.225	0.166	0.121	0.047	0.019	0.002		320.6	0.358	0.175	0.06	0.027	0.008		320.6	0.176	0.138	0.118	0.054	0.018
320.8	0.225	0.166	0.121	0.047	0.019	0.002		320.8	0.358	0.175	0.06	0.027	0.007		320.8	0.176	0.137	0.117	0.053	0.018
321	0.226	0.166	0.121	0.047	0.019	0.002		321	0.358	0.174	0.059	0.026	0.007		321	0.175	0.137	0.117	0.054	0.017
321.2	0.225	0.166	0.121	0.047	0.018	0.002		321.2	0.358	0.174	0.06	0.027	0.008		321.2	0.175	0.137	0.117	0.054	0.017
321.4	0.225	0.165	0.12	0.046	0.018	0.002		321.4	0.358	0.175	0.06	0.027	0.008		321.4	0.175	0.137	0.117	0.054	0.017
321.6	0.224	0.165	0.12	0.046	0.017	0.002		321.6	0.357	0.174	0.059	0.027	0.008		321.6	0.174	0.136	0.117	0.054	0.017
321.8	0.224	0.166	0.12	0.046	0.017	0.002		321.8	0.357	0.175	0.06	0.027	0.008		321.8	0.173	0.136	0.117	0.054	0.017
322	0.224	0.166	0.12	0.046	0.017	0.002		322	0.357	0.174	0.06	0.026	0.008		322	0.173	0.137	0.118	0.055	0.018
322.2	0.224	0.166	0.12	0.047	0.017	0.003		322.2	0.357	0.174	0.059	0.026	0.007		322.2	0.173	0.137	0.118	0.055	0.018
322.4	0.224	0.166	0.12	0.047	0.016	0.003		322.4	0.358	0.174	0.06	0.026	0.007		322.4	0.173	0.137	0.118	0.055	0.018
322.6	0.224	0.167	0.12	0.047	0.016	0.003		322.6	0.357	0.174	0.06	0.025	0.007		322.6	0.174	0.137	0.118	0.055	0.019
322.8	0.224	0.167	0.121	0.047	0.016	0.003		322.8	0.358	0.174	0.06	0.026	0.008		322.8	0.174	0.137	0.118	0.054	0.019
323	0.224	0.167	0.121	0.047	0.016	0.003		323	0.358	0.174	0.06	0.026	0.008		323	0.174	0.137	0.118	0.055	0.019
323.2	0.224	0.167	0.121	0.046	0.015	0.002		323.2	0.358	0.175	0.06	0.026	0.009		323.2	0.174	0.137	0.118	0.054	0.019
323.4	0.224	0.167	0.121	0.047	0.015	0.002		323.4	0.358	0.174	0.06	0.026	0.009		323.4	0.174	0.137	0.117	0.054	0.019
323.6	0.224	0.168	0.12	0.047	0.014	0.001		323.6	0.357	0.175	0.06	0.026	0.009		323.6	0.175	0.138	0.117	0.055	0.02
323.8	0.224	0.167	0.12	0.046	0.014	0.001		323.8	0.358	0.175	0.06	0.026	0.009		323.8	0.175	0.138	0.117	0.055	0.02
324	0.223	0.167	0.12	0.046	0.014	0.001		324	0.358	0.175	0.06	0.026	0.008		324	0.175	0.138	0.117	0.055	0.02
324.2	0.222	0.166	0.12	0.045	0.013	0		324.2	0.358	0.175	0.06	0.026	0.008		324.2	0.175	0.138	0.116	0.055	0.02
324.4	0.222	0.166	0.12	0.045	0.014	0		324.4	0.358	0.176	0.06	0.025	0.008		324.4	0.175	0.138	0.116	0.054	0.019
324.6	0.222	0.166	0.119	0.045	0.013	0		324.6	0.357	0.176	0.06	0.025	0.008		324.6	0.175	0.138	0.116	0.054	0.019
324.8	0.222	0.166	0.119	0.045	0.014	-0.001		324.8	0.358	0.176	0.06	0.025	0.007		324.8	0.174	0.137	0.116	0.054	0.019
325	0.223	0.166	0.119	0.045	0.014	0		325	0.358	0.176	0.06	0.025	0.007		325	0.174	0.138	0.116	0.055	0.019
325.2	0.222	0.165	0.119	0.046	0.014	0		325.2	0.358	0.177	0.06	0.025	0.008		325.2	0.174	0.138	0.116	0.056	0.019
325.4	0.222	0.164	0.118	0.045	0.013	0		325.4	0.358	0.177	0.06	0.025	0.007		325.4	0.174	0.138	0.116	0.056	0.019
325.6	0.222	0.164	0.118	0.045	0.014	0		325.6	0.359	0.178	0.06	0.025	0.007		325.6	0.174	0.138	0.117	0.057	0.018
325.8	0.222	0.164	0.118	0.045	0.014	0		325.8	0.359	0.178	0.06	0.025	0.007		325.8	0.174	0.138	0.117	0.057	0.018
326	0.222	0.164	0.119	0.045	0.014	0		326	0.359	0.177	0.06	0.024	0.007		326	0.174	0.138	0.117	0.058	0.018
326.2	0.223	0.165	0.12	0.046	0.015	0.001		326.2	0.359	0.178	0.061	0.025	0.007		326.2	0.175	0.137	0.117	0.058	0.018
326.4	0.224	0.165	0.12	0.046	0.016	0.002		326.4	0.359	0.179	0.061	0.025	0.008		326.4	0.175	0.137	0.117	0.057	0.018
326.6	0.224	0.165	0.121	0.047	0.017	0.002		326.6	0.358	0.179	0.061	0.025	0.008		326.6	0.175	0.136	0.117	0.057	0.019
326.8	0.224	0.165	0.121	0.047	0.017	0.002		326.8	0.359	0.179	0.061	0.026	0.009		326.8	0.175	0.137	0.117	0.057	0.019
327	0.225	0.165	0.122	0.046	0.017	0.002		327	0.359	0.179	0.062	0.026	0.009		327	0.175	0.136	0.117	0.057	0.019
327.2	0.225	0.165	0.122	0.046	0.018	0.002		327.2	0.359	0.179	0.061	0.025	0.009		327.2	0.176	0.136	0.117	0.057	0.019
327.4	0.225	0.166	0.122	0.046	0.018	0.002		327.4	0.359	0.179	0.06	0.026	0.008		327.4	0.176	0.136	0.117	0.057	0.018
327.6	0.225	0.166	0.121	0.045	0.017	0.002		327.6	0.358	0.178	0.06	0.025	0.007		327.6	0.175	0.136	0.117	0.056	0.018
327.8	0.225	0.166	0.121	0.045	0.017	0.002		327.8	0.358	0.178	0.06	0.025	0.007		327.8	0.175	0.136	0.117	0.056	0.019
328	0.224	0.166	0.121	0.044	0.017	0.002		328	0.357	0.178	0.06	0.024	0.007		328	0.176	0.136	0.117	0.056	0.019
328.2	0.224	0.166	0.121	0.045	0.018	0.002		328.2	0.357	0.178	0.06	0.024	0.007		328.2	0.174	0.136	0.116	0.056	0.019
328.4	0.224	0.166	0.121	0.044	0.017	0.002		328.4	0.357	0.178	0.06	0.024	0.007		328.4	0.174	0.137	0.117	0.055	0.018
328.6	0.224	0.165	0.121	0.045	0.017	0.001		328.6	0.357	0.178	0.06	0.025	0.006		328.6	0.174	0.137	0.117	0.055	0.019
328.8	0.224	0.165	0.121	0.045	0.017	0.002		328.8	0.357	0.178	0.059	0.024	0.006		328.8	0.174	0.137	0.117	0.055	0.018
329	0.223	0.164	0.122	0.045	0.017	0.002		329	0.357	0.177	0.058	0.023	0.006		329	0.174	0.137	0.117	0.056	0.018
329.2	0.223	0.164	0.122	0.045	0.016	0.002		329.2	0.357	0.177	0.058	0.023	0.005		329.2	0.175	0.137	0.117	0.056	0.018
329.4	0.222	0.163	0.121	0.045	0.015	0.001		329.4	0.357	0.177	0.058	0.023	0.005		329.4	0.175	0.138	0.118	0.056	0.017
329.6	0.222	0.163	0.121	0.045	0.015	0.001		329.6	0.357	0.177	0.057	0.023	0.005		329.6	0.175	0.137	0.118	0.056	0.017
329.8	0.223	0.164	0.121	0.046	0.016	0.001		329.8	0.357	0.177	0.057	0.023	0.005		329.8	0.175	0.137	0.118	0.056	0.017
330	0.223	0.164	0.121	0.046	0.016	0.001		330	0.357	0.177	0.057	0.024	0.005		330	0.175	0.137	0.118	0.056	0.017
330.2	0.224	0.165	0.121	0.047	0.016	0.002		330.2	0.357	0.178	0.057	0.024	0.005		330.2	0.175	0.137	0.118	0.056	0.017
330.4	0.224	0.164	0.121	0.047	0.016	0.001		330.4	0.358	0.178	0.058	0.024	0.006		330.4	0.175	0.137	0.118	0.056	0.018
330.6	0.224	0.164	0.121	0.047	0.016	0.001		330.6	0.358	0.178	0.058	0.024	0.006		330.6	0.176	0.138	0.119	0.057	0.018
330.8	0.225	0.165	0.121	0.047	0.016	0.001		330.8	0.358	0.178	0.059	0.024	0.006		330.8	0.176	0.138	0.119	0.057	0.019
331	0.225	0.166	0.122	0.047	0.016	0.002		331	0.358	0.178	0.059	0.024	0.007		331	0.175	0.137	0.119	0.056	0.018
331.2	0.225	0.166	0.121	0.047	0.017	0.002		331.2	0.358	0.178	0.059	0.024	0.007		331.2	0.176	0.137	0.119	0.056	0.018
331.4	0.225	0.167	0.121	0.047	0.017	0.001		331.4	0.358	0.178	0.06	0.024	0.007		331.4	0.176	0.137	0.119	0.056	0.018
331.6	0.226	0.168	0.121	0.048	0.017	0.002		331.6	0.358	0.178	0.06	0.025	0.007		331.6	0.175	0.137	0.119	0.056	0.018
331.8	0.226	0.169	0.122	0.048	0.018	0.002		331.8	0.358	0.178	0.061	0.024	0.007		331.8	0.176	0.137	0.118	0.056	0.019
332	0.226	0.168	0.122	0.048	0.018	0.002		332	0.358	0.178	0.061	0.024	0.008		332	0.175	0.137	0.118	0.056	0.019
332.2	0.227	0.169	0.123	0.048	0.019	0.003		332.2	0.358	0.179	0.062	0.025	0.008		332.2	0.175	0.137	0.118	0.056	0.019
332.4	0.226	0.169	0.123	0.048	0.019	0.003		332.4	0.359	0.179	0.063	0.026	0.009		332.4	0.175	0.138	0.118	0.056	0.019
332.6	0.227	0.169	0.123	0.048	0.019	0.004		332.6	0.358	0.179	0.063	0.025	0.008		332.6	0.176	0.137	0.118	0.056	0.019
332.8	0.226	0.169	0.124	0.048	0.019	0.003		332.8	0.359	0.178	0.063	0.025	0.008		332.8	0.176	0.138	0.118	0.056	0.019
333	0.226	0.168	0.124	0.048	0.018	0.003		333	0.359	0.178	0.063	0.025	0.008		333	0.176	0.138	0.118	0.057	0.019
333.2	0.226	0.168	0.123	0.047	0.017	0.002		333.2	0.359	0.178	0.063	0.025	0.008		333.2	0.176	0.137	0.119	0.057	0.018
333.4	0.226	0.168	0.123	0.047	0.017	0.002		333.4	0.359	0.178	0.063	0.025	0.008		333.4	0.175	0.137	0.118	0.057	0.018
333.6	0.226	0.167	0.122	0.047	0.017	0.002		333.6	0.359	0.179	0.063	0.025	0.008		333.6	0.174	0.136	0.117	0.056	0.017
333.8	0.225	0.168	0.122	0.046	0.017	0.003		333.8	0.359	0.179	0.063	0.025	0.008		333.8	0.174	0.137	0.118	0.056	0.017
334	0.225	0.167	0.122	0.045	0.016	0.003		334	0.359	0.18	0.063	0.025	0.007		334	0.174	0.138	0.119	0.056	0.018
334.2	0.225	0.167	0.122	0.045	0.015	0.003		334.2	0.36	0.181	0.063	0.025	0.008		334.2	0.174	0.138	0.119	0.057	0.018
334.4	0.224	0.166	0.122	0.045	0.015	0.002		334.4	0.36	0.181	0.063	0.025	0.008		334.4	0.174	0.138	0.119	0.057	0.018
334.6	0.225	0.166	0.122	0.045	0.015	0.003		334.6	0.36	0.181	0.063	0.025	0.007		334.6	0.174	0.138	0.12	0.056	0.018
334.8	0.225	0.167	0.122	0.045	0.015	0.003		334.8	0.361	0.182	0.063	0.026	0.007		334.8	0.174	0.138	0.12	0.056	0.018
335	0.224	0.167	0.123	0.046	0.015	0.003		335	0.361	0.182	0.062	0.026	0.007		335	0.174	0.137	0.12	0.056	0.018
335.2	0.224	0.167	0.122	0.046	0.015	0.003		335.2	0.361	0.182	0.062	0.025	0.007		335.2	0.174	0.137	0.12	0.056	0.018
335.4	0.224	0.167	0.122	0.046	0.015	0.003		335.4	0.361	0.181	0.062	0.025	0.007		335.4	0.174	0.137	0.119	0.056	0.018
335.6	0.224	0.167	0.122	0.046	0.015	0.003		335.6	0.361	0.182	0.062	0.025	0.007		335.6	0.174	0.136	0.119	0.056	0.018
335.8	0.224	0.167	0.122	0.047	0.015	0.003		335.8	0.36	0.181	0.061	0.024	0.007		335.8	0.174	0.136	0.119	0.056	0.019
336	0.224	0.167	0.122	0.047	0.015	0.003		336	0.36	0.181	0.062	0.024	0.008		336	0.175	0.136	0.119	0.057	0.019
336.2	0.225	0.167	0.122	0.047	0.016	0.003		336.2	0.36	0.181	0.061	0.024	0.008		336.2	0.175	0.136	0.12	0.057	0.019
336.4	0.225	0.167	0.121	0.047	0.016	0.003		336.4	0.36	0.181	0.061	0.023	0.008		336.4	0.175	0.136	0.119	0.057	0.019
336.6	0.224	0.166	0.121	0.047	0.015	0.002		336.6	0.36	0.179	0.06	0.023	0.008		336.6	0.175	0.136	0.119	0.057	0.019
336.8	0.224	0.165	0.12	0.046	0.015	0.001		336.8	0.36	0.179	0.06	0.023	0.008		336.8	0.174	0.136	0.118	0.057	0.019
337	0.224	0.165	0.12	0.046	0.015	0.001		337	0.36	0.179	0.06	0.023	0.008		337	0.174	0.135	0.118	0.057	0.018
337.2	0.223	0.164	0.121	0.047	0.015	0.002		337.2	0.359	0.179	0.06	0.023	0.009		337.2	0.174	0.135	0.118	0.057	0.019
337.4	0.223	0.164	0.12	0.047	0.015	0.001		337.4	0.36	0.18	0.061	0.023	0.009		337.4	0.174	0.136	0.118	0.057	0.018
337.6	0.223	0.164	0.121	0.047	0.015	0.002		337.6	0.359	0.18	0.06	0.023	0.009		337.6	0.174	0.136	0.118	0.056	0.018
337.8	0.223	0.164	0.121	0.047	0.015	0.002		337.8	0.36	0.181	0.061	0.023	0.009		337.8	0.174	0.137	0.119	0.056	0.018
338	0.223	0.164	0.12	0.047	0.015	0.001		338	0.36	0.181	0.06	0.024	0.008		338	0.174	0.137	0.119	0.056	0.019
338.2	0.223	0.164	0.121	0.047	0.014	0.002		338.2	0.36	0.182	0.061	0.024	0.009		338.2	0.174	0.137	0.119	0.056	0.019
338.4	0.223	0.164	0.121	0.046	0.014	0.001		338.4	0.362	0.183	0.061	0.025	0.009		338.4	0.174	0.137	0.119	0.055	0.018
338.6	0.224	0.164	0.122	0.046	0.015	0.002		338.6	0.362	0.183	0.062	0.026	0.008		338.6	0.174	0.137	0.119	0.055	0.018
338.8	0.224	0.165	0.122	0.047	0.015	0.002		338.8	0.362	0.183	0.062	0.026	0.008		338.8	0.175	0.137	0.119	0.055	0.018
339	0.224	0.165	0.123	0.047	0.015	0.002		339	0.362	0.184	0.062	0.026	0.009		339	0.174	0.137	0.118	0.055	0.018
339.2	0.224	0.165	0.123	0.047	0.014	0.002		339.2	0.363	0.184	0.063	0.026	0.008		339.2	0.174	0.137	0.118	0.054	0.018
339.4	0.224	0.165	0.123	0.047	0.015	0.002		339.4	0.363	0.184	0.063	0.027	0.008		339.4	0.174	0.136	0.118	0.055	0.018
339.6	0.225	0.165	0.123	0.046	0.015	0.001		339.6	0.363	0.184	0.063	0.027	0.008		339.6	0.174	0.136	0.118	0.055	0.018
339.8	0.225	0.165	0.124	0.047	0.015	0.002		339.8	0.363	0.183	0.063	0.027	0.008		339.8	0.175	0.137	0.118	0.055	0.018
340	0.226	0.166	0.124	0.047	0.016	0.002		340	0.363	0.183	0.063	0.027	0.009		340	0.175	0.137	0.118	0.056	0.018
340.2	0.226	0.166	0.124	0.046	0.016	0.002		340.2	0.363	0.184	0.064	0.027	0.009		340.2	0.175	0.137	0.118	0.056	0.018
340.4	0.225	0.166	0.123	0.046	0.016	0.002		340.4	0.363	0.184	0.064	0.027	0.009		340.4	0.174	0.136	0.117	0.056	0.018
340.6	0.225	0.166	0.123	0.046	0.016	0.001		340.6	0.363	0.183	0.064	0.027	0.01		340.6	0.174	0.136	0.117	0.057	0.018
340.8	0.226	0.166	0.123	0.047	0.016	0.002		340.8	0.362	0.184	0.064	0.027	0.01		340.8	0.175	0.136	0.117	0.057	0.018
341	0.226	0.166	0.123	0.048	0.017	0.003		341	0.362	0.183	0.064	0.027	0.01		341	0.175	0.136	0.118	0.058	0.019
341.2	0.226	0.166	0.123	0.049	0.017	0.003		341.2	0.362	0.183	0.064	0.027	0.011		341.2	0.175	0.136	0.118	0.058	0.019
341.4	0.225	0.166	0.123	0.048	0.016	0.002		341.4	0.362	0.184	0.064	0.027	0.011		341.4	0.175	0.136	0.118	0.058	0.019
341.6	0.225	0.167	0.123	0.048	0.017	0.002		341.6	0.362	0.184	0.064	0.026	0.011		341.6	0.175	0.136	0.117	0.058	0.019
341.8	0.225	0.166	0.122	0.048	0.016	0.002		341.8	0.362	0.184	0.064	0.026	0.011		341.8	0.175	0.136	0.118	0.058	0.019
342	0.224	0.166	0.122	0.048	0.016	0.001		342	0.362	0.184	0.064	0.026	0.011		342	0.175	0.136	0.117	0.058	0.019
342.2	0.224	0.166	0.123	0.048	0.016	0.002		342.2	0.362	0.184	0.064	0.027	0.011		342.2	0.175	0.136	0.117	0.058	0.019
342.4	0.224	0.166	0.122	0.047	0.016	0.001		342.4	0.363	0.184	0.064	0.026	0.011		342.4	0.174	0.136	0.116	0.057	0.018
342.6	0.223	0.166	0.122	0.047	0.016	0.001		342.6	0.362	0.184	0.063	0.026	0.011		342.6	0.174	0.136	0.116	0.057	0.018
342.8	0.223	0.167	0.122	0.048	0.016	0.001		342.8	0.363	0.184	0.063	0.026	0.011		342.8	0.174	0.136	0.116	0.057	0.018
343	0.223	0.166	0.122	0.047	0.015	0.001		343	0.363	0.185	0.063	0.027	0.01		343	0.173	0.136	0.115	0.056	0.017
343.2	0.223	0.166	0.122	0.048	0.015	0.001		343.2	0.363	0.185	0.063	0.027	0.01		343.2	0.173	0.136	0.115	0.056	0.017
343.4	0.223	0.166	0.122	0.047	0.015	0.001		343.4	0.363	0.184	0.063	0.027	0.01		343.4	0.173	0.136	0.115	0.056	0.017
343.6	0.223	0.167	0.122	0.047	0.016	0.002		343.6	0.363	0.183	0.063	0.026	0.01		343.6	0.173	0.137	0.116	0.055	0.017
343.8	0.223	0.167	0.122	0.047	0.016	0.003		343.8	0.363	0.184	0.063	0.025	0.01		343.8	0.173	0.137	0.116	0.056	0.017
344	0.224	0.167	0.122	0.047	0.016	0.003		344	0.362	0.183	0.063	0.025	0.01		344	0.173	0.137	0.116	0.056	0.017
344.2	0.224	0.167	0.122	0.047	0.017	0.003		344.2	0.362	0.184	0.064	0.026	0.01		344.2	0.174	0.137	0.117	0.056	0.016
344.4	0.224	0.167	0.122	0.047	0.016	0.003		344.4	0.362	0.183	0.063	0.025	0.01		344.4	0.173	0.137	0.116	0.056	0.016
344.6	0.225	0.167	0.122	0.047	0.016	0.004		344.6	0.361	0.183	0.063	0.025	0.01		344.6	0.174	0.137	0.117	0.056	0.017
344.8	0.225	0.167	0.122	0.048	0.016	0.004		344.8	0.36	0.183	0.063	0.025	0.009		344.8	0.175	0.138	0.117	0.057	0.018
345	0.225	0.167	0.123	0.048	0.017	0.004		345	0.359	0.183	0.062	0.024	0.009		345	0.175	0.137	0.117	0.057	0.018
345.2	0.225	0.168	0.124	0.048	0.017	0.004		345.2	0.359	0.183	0.063	0.024	0.009		345.2	0.176	0.138	0.118	0.058	0.018
345.4	0.225	0.168	0.124	0.047	0.017	0.004		345.4	0.359	0.183	0.064	0.024	0.009		345.4	0.176	0.139	0.118	0.059	0.018
345.6	0.225	0.168	0.123	0.047	0.017	0.003		345.6	0.359	0.184	0.064	0.024	0.009		345.6	0.176	0.139	0.118	0.059	0.019
345.8	0.224	0.167	0.123	0.047	0.017	0.002		345.8	0.359	0.184	0.064	0.024	0.009		345.8	0.176	0.14	0.118	0.059	0.019
346	0.224	0.167	0.124	0.047	0.017	0.002		346	0.359	0.184	0.064	0.024	0.009		346	0.176	0.14	0.118	0.059	0.019
346.2	0.224	0.167	0.123	0.047	0.017	0.001		346.2	0.36	0.185	0.064	0.025	0.009		346.2	0.176	0.14	0.117	0.059	0.019
346.4	0.224	0.167	0.123	0.047	0.017	0.001		346.4	0.361	0.186	0.064	0.025	0.009		346.4	0.175	0.139	0.117	0.059	0.02
346.6	0.224	0.167	0.123	0.048	0.017	0.001		346.6	0.361	0.186	0.064	0.026	0.009		346.6	0.175	0.139	0.117	0.059	0.02
346.8	0.224	0.167	0.123	0.048	0.018	0.002		346.8	0.362	0.186	0.065	0.026	0.009		346.8	0.175	0.139	0.117	0.059	0.02
347	0.225	0.167	0.123	0.048	0.018	0.002		347	0.362	0.186	0.064	0.026	0.009		347	0.175	0.139	0.116	0.059	0.021
347.2	0.225	0.167	0.123	0.049	0.018	0.003		347.2	0.362	0.186	0.065	0.027	0.009		347.2	0.175	0.139	0.117	0.059	0.021
347.4	0.225	0.167	0.124	0.049	0.018	0.003		347.4	0.362	0.186	0.065	0.027	0.009		347.4	0.175	0.139	0.117	0.059	0.021
347.6	0.225	0.167	0.123	0.049	0.018	0.004		347.6	0.362	0.186	0.064	0.027	0.009		347.6	0.174	0.138	0.118	0.058	0.02
347.8	0.225	0.167	0.123	0.05	0.018	0.004		347.8	0.362	0.186	0.064	0.026	0.009		347.8	0.173	0.137	0.118	0.058	0.02
348	0.225	0.168	0.123	0.05	0.019	0.004		348	0.362	0.185	0.063	0.026	0.008		348	0.173	0.137	0.117	0.057	0.019
348.2	0.225	0.168	0.124	0.05	0.018	0.004		348.2	0.362	0.184	0.063	0.026	0.008		348.2	0.173	0.137	0.117	0.057	0.019
348.4	0.226	0.168	0.123	0.049	0.018	0.004		348.4	0.362	0.184	0.062	0.025	0.008		348.4	0.173	0.137	0.117	0.057	0.019
348.6	0.226	0.168	0.124	0.049	0.017	0.004		348.6	0.361	0.184	0.062	0.025	0.008		348.6	0.173	0.136	0.117	0.056	0.019
348.8	0.225	0.167	0.123	0.049	0.017	0.003		348.8	0.361	0.184	0.061	0.024	0.007		348.8	0.173	0.136	0.117	0.056	0.018
349	0.225	0.167	0.124	0.05	0.017	0.004		349	0.36	0.184	0.062	0.024	0.007		349	0.172	0.136	0.116	0.055	0.018
349.2	0.225	0.167	0.123	0.049	0.017	0.003		349.2	0.361	0.185	0.063	0.025	0.008		349.2	0.173	0.136	0.117	0.055	0.018
349.4	0.224	0.166	0.122	0.049	0.016	0.002		349.4	0.362	0.185	0.064	0.025	0.008		349.4	0.173	0.136	0.117	0.056	0.019
349.6	0.223	0.165	0.122	0.049	0.016	0.002		349.6	0.361	0.186	0.064	0.025	0.008		349.6	0.173	0.135	0.116	0.055	0.018
349.8	0.223	0.165	0.122	0.049	0.016	0.002		349.8	0.361	0.186	0.064	0.025	0.009		349.8	0.174	0.136	0.116	0.055	0.018
350	0.223	0.166	0.122	0.048	0.016	0.002		350	0.361	0.186	0.063	0.025	0.009		350	0.174	0.136	0.116	0.056	0.018
350.2	0.223	0.165	0.122	0.048	0.016	0.001		350.2	0.361	0.187	0.064	0.026	0.008		350.2	0.175	0.136	0.116	0.056	0.018
350.4	0.224	0.166	0.122	0.048	0.016	0.001		350.4	0.362	0.187	0.065	0.027	0.009		350.4	0.175	0.136	0.116	0.057	0.019
350.6	0.223	0.166	0.122	0.047	0.016	0.001		350.6	0.362	0.187	0.065	0.027	0.008		350.6	0.176	0.136	0.116	0.057	0.019
350.8	0.224	0.166	0.122	0.048	0.016	0.002		350.8	0.362	0.187	0.065	0.027	0.009		350.8	0.176	0.137	0.116	0.057	0.019
351	0.224	0.166	0.122	0.048	0.016	0.002		351	0.362	0.188	0.065	0.027	0.008		351	0.176	0.137	0.116	0.057	0.019
351.2	0.224	0.166	0.122	0.047	0.016	0.002		351.2	0.362	0.188	0.066	0.028	0.009		351.2	0.175	0.136	0.117	0.057	0.019
351.4	0.224	0.166	0.122	0.048	0.016	0.002		351.4	0.362	0.188	0.066	0.027	0.008		351.4	0.175	0.136	0.117	0.057	0.019
351.6	0.224	0.167	0.121	0.048	0.016	0.002		351.6	0.363	0.187	0.065	0.026	0.008		351.6	0.175	0.136	0.117	0.057	0.02
351.8	0.224	0.167	0.122	0.048	0.017	0.003		351.8	0.362	0.187	0.065	0.025	0.008		351.8	0.175	0.135	0.117	0.057	0.02
352	0.224	0.168	0.122	0.048	0.017	0.003		352	0.363	0.187	0.064	0.025	0.008		352	0.175	0.136	0.117	0.057	0.02
352.2	0.224	0.168	0.122	0.048	0.017	0.003		352.2	0.362	0.186	0.064	0.024	0.007		352.2	0.175	0.136	0.117	0.058	0.02
352.4	0.224	0.167	0.121	0.048	0.016	0.002		352.4	0.362	0.186	0.063	0.023	0.007		352.4	0.175	0.136	0.117	0.057	0.02
352.6	0.224	0.167	0.121	0.048	0.016	0.002		352.6	0.362	0.187	0.063	0.023	0.007		352.6	0.174	0.135	0.116	0.056	0.019
352.8	0.224	0.167	0.121	0.049	0.016	0.002		352.8	0.362	0.187	0.064	0.023	0.007		352.8	0.175	0.136	0.117	0.056	0.019
353	0.224	0.167	0.121	0.049	0.017	0.002		353	0.362	0.187	0.064	0.023	0.007		353	0.175	0.136	0.117	0.056	0.019
353.2	0.224	0.167	0.121	0.049	0.017	0.002		353.2	0.363	0.188	0.065	0.024	0.008		353.2	0.175	0.136	0.118	0.057	0.019
353.4	0.224	0.167	0.121	0.049	0.017	0.002		353.4	0.363	0.188	0.065	0.024	0.008		353.4	0.175	0.136	0.118	0.057	0.019
353.6	0.225	0.167	0.121	0.049	0.017	0.002		353.6	0.363	0.188	0.065	0.024	0.008		353.6	0.175	0.136	0.118	0.057	0.019
353.8	0.225	0.167	0.121	0.049	0.017	0.002		353.8	0.362	0.188	0.065	0.024	0.008		353.8	0.176	0.137	0.119	0.058	0.019
354	0.225	0.167	0.121	0.048	0.017	0.002		354	0.363	0.189	0.064	0.024	0.008		354	0.176	0.137	0.118	0.058	0.019
354.2	0.225	0.167	0.122	0.048	0.017	0.002		354.2	0.362	0.19	0.065	0.025	0.008		354.2	0.176	0.137	0.118	0.059	0.019
354.4	0.225	0.167	0.122	0.048	0.017	0.003		354.4	0.362	0.19	0.065	0.026	0.008		354.4	0.175	0.136	0.119	0.059	0.019
354.6	0.226	0.167	0.123	0.048	0.018	0.003		354.6	0.362	0.19	0.065	0.026	0.008		354.6	0.176	0.136	0.119	0.059	0.019
354.8	0.226	0.167	0.123	0.048	0.018	0.003		354.8	0.362	0.19	0.065	0.026	0.008		354.8	0.176	0.135	0.119	0.059	0.019
355	0.226	0.167	0.122	0.048	0.017	0.003		355	0.362	0.19	0.065	0.026	0.008		355	0.175	0.135	0.118	0.059	0.019
355.2	0.226	0.167	0.122	0.047	0.017	0.003		355.2	0.363	0.19	0.065	0.027	0.009		355.2	0.175	0.135	0.118	0.059	0.019
355.4	0.226	0.167	0.123	0.047	0.018	0.003		355.4	0.363	0.19	0.065	0.027	0.009		355.4	0.175	0.136	0.118	0.058	0.02
355.6	0.226	0.168	0.123	0.048	0.018	0.003		355.6	0.362	0.19	0.065	0.026	0.009		355.6	0.175	0.136	0.118	0.058	0.02
355.8	0.226	0.168	0.123	0.047	0.017	0.002		355.8	0.362	0.189	0.064	0.026	0.009		355.8	0.175	0.136	0.117	0.058	0.02
356	0.226	0.168	0.122	0.047	0.017	0.002		356	0.363	0.189	0.064	0.027	0.009		356	0.175	0.136	0.117	0.058	0.021
356.2	0.225	0.167	0.122	0.048	0.016	0.002		356.2	0.363	0.189	0.064	0.027	0.009		356.2	0.175	0.136	0.117	0.058	0.021
356.4	0.225	0.167	0.122	0.048	0.016	0.002		356.4	0.363	0.189	0.064	0.026	0.009		356.4	0.175	0.136	0.117	0.058	0.021
356.6	0.225	0.167	0.123	0.049	0.016	0.002		356.6	0.363	0.189	0.064	0.027	0.008		356.6	0.175	0.136	0.117	0.058	0.021
356.8	0.225	0.167	0.123	0.049	0.016	0.001		356.8	0.363	0.189	0.065	0.027	0.008		356.8	0.176	0.136	0.118	0.058	0.021
357	0.225	0.167	0.123	0.049	0.016	0.001		357	0.364	0.189	0.065	0.027	0.009		357	0.176	0.137	0.118	0.059	0.021
357.2	0.225	0.167	0.123	0.049	0.016	0.001		357.2	0.364	0.189	0.065	0.027	0.009		357.2	0.176	0.137	0.119	0.059	0.021
357.4	0.225	0.167	0.124	0.049	0.016	0.001		357.4	0.363	0.189	0.064	0.026	0.009		357.4	0.175	0.137	0.119	0.059	0.021
357.6	0.224	0.166	0.123	0.049	0.016	0.001		357.6	0.363	0.189	0.064	0.025	0.009		357.6	0.176	0.137	0.119	0.059	0.021
357.8	0.224	0.166	0.124	0.05	0.016	0.002		357.8	0.363	0.189	0.063	0.025	0.009		357.8	0.175	0.137	0.12	0.059	0.021
358	0.224	0.166	0.125	0.05	0.017	0.003		358	0.363	0.189	0.063	0.026	0.009		358	0.175	0.137	0.12	0.059	0.02
358.2	0.224	0.166	0.125	0.05	0.017	0.003		358.2	0.362	0.189	0.063	0.025	0.008		358.2	0.175	0.137	0.12	0.059	0.021
358.4	0.224	0.165	0.125	0.05	0.018	0.003		358.4	0.363	0.19	0.064	0.025	0.008		358.4	0.175	0.136	0.121	0.059	0.021
358.6	0.225	0.165	0.125	0.05	0.018	0.003		358.6	0.363	0.19	0.064	0.025	0.008		358.6	0.174	0.136	0.12	0.059	0.021
358.8	0.224	0.165	0.125	0.05	0.018	0.003		358.8	0.364	0.19	0.065	0.026	0.009		358.8	0.174	0.136	0.12	0.059	0.02
359	0.224	0.165	0.124	0.05	0.018	0.002		359	0.364	0.191	0.065	0.026	0.009		359	0.174	0.136	0.12	0.059	0.02
359.2	0.224	0.166	0.125	0.049	0.018	0.003		359.2	0.364	0.191	0.065	0.027	0.01		359.2	0.174	0.136	0.12	0.059	0.02
359.4	0.224	0.166	0.125	0.049	0.018	0.002		359.4	0.364	0.192	0.066	0.027	0.01		359.4	0.173	0.136	0.12	0.058	0.019
359.6	0.224	0.166	0.124	0.048	0.017	0.002		359.6	0.364	0.191	0.066	0.027	0.01		359.6	0.173	0.136	0.12	0.058	0.019
359.8	0.223	0.165	0.123	0.048	0.017	0.002		359.8	0.365	0.192	0.066	0.027	0.009		359.8	0.173	0.137	0.12	0.059	0.019
360	0.223	0.165	0.123	0.047	0.016	0.002		360	0.365	0.192	0.067	0.027	0.009		360	0.173	0.136	0.12	0.059	0.019
360.2	0.223	0.166	0.124	0.047	0.017	0.002		360.2	0.365	0.192	0.067	0.027	0.009		360.2	0.173	0.136	0.12	0.059	0.018
360.4	0.223	0.166	0.124	0.047	0.017	0.002		360.4	0.365	0.192	0.068	0.027	0.01		360.4	0.174	0.136	0.119	0.059	0.018
360.6	0.222	0.166	0.123	0.047	0.016	0.001		360.6	0.365	0.192	0.067	0.027	0.009		360.6	0.174	0.137	0.119	0.06	0.018
360.8	0.222	0.166	0.123	0.047	0.016	0.001		360.8	0.364	0.191	0.067	0.026	0.008		360.8	0.174	0.137	0.119	0.059	0.018
361	0.221	0.166	0.122	0.046	0.015	0		361	0.364	0.19	0.065	0.025	0.008		361	0.175	0.137	0.119	0.059	0.019
361.2	0.221	0.166	0.122	0.046	0.015	0.001		361.2	0.364	0.191	0.065	0.025	0.007		361.2	0.174	0.137	0.119	0.059	0.018
361.4	0.221	0.166	0.122	0.047	0.015	0.001		361.4	0.364	0.191	0.065	0.025	0.007		361.4	0.174	0.137	0.119	0.059	0.018
361.6	0.221	0.165	0.123	0.047	0.015	0.001		361.6	0.364	0.191	0.065	0.025	0.006		361.6	0.175	0.137	0.118	0.059	0.018
361.8	0.221	0.165	0.123	0.048	0.016	0.001		361.8	0.364	0.191	0.065	0.026	0.006		361.8	0.174	0.137	0.118	0.059	0.019
362	0.222	0.165	0.123	0.048	0.016	0.001		362	0.364	0.191	0.065	0.026	0.006		362	0.174	0.136	0.118	0.058	0.018
362.2	0.222	0.165	0.123	0.049	0.016	0.001		362.2	0.364	0.191	0.065	0.025	0.005		362.2	0.175	0.136	0.118	0.059	0.019
362.4	0.223	0.166	0.123	0.049	0.017	0.002		362.4	0.364	0.192	0.066	0.025	0.005		362.4	0.175	0.135	0.117	0.059	0.019
362.6	0.223	0.165	0.123	0.049	0.017	0.002		362.6	0.364	0.192	0.066	0.025	0.006		362.6	0.174	0.135	0.117	0.058	0.019
362.8	0.223	0.166	0.124	0.049	0.017	0.002		362.8	0.364	0.192	0.066	0.025	0.006		362.8	0.174	0.135	0.116	0.059	0.02
363	0.224	0.166	0.124	0.05	0.017	0.003		363	0.364	0.193	0.066	0.025	0.006		363	0.175	0.136	0.117	0.059	0.021
363.2	0.225	0.167	0.125	0.05	0.017	0.004		363.2	0.365	0.193	0.066	0.025	0.007		363.2	0.175	0.136	0.117	0.059	0.021
363.4	0.225	0.167	0.125	0.05	0.018	0.004		363.4	0.365	0.193	0.066	0.025	0.007		363.4	0.175	0.136	0.116	0.059	0.021
363.6	0.225	0.167	0.124	0.049	0.018	0.004		363.6	0.366	0.194	0.067	0.025	0.007		363.6	0.176	0.137	0.117	0.06	0.022
363.8	0.224	0.167	0.124	0.049	0.018	0.003		363.8	0.366	0.195	0.067	0.025	0.007		363.8	0.176	0.137	0.117	0.06	0.022
364	0.224	0.167	0.124	0.049	0.018	0.003		364	0.366	0.194	0.066	0.026	0.007		364	0.176	0.137	0.117	0.06	0.023
364.2	0.224	0.167	0.125	0.049	0.018	0.003		364.2	0.366	0.194	0.066	0.026	0.007		364.2	0.176	0.138	0.118	0.06	0.023
364.4	0.223	0.167	0.124	0.049	0.018	0.003		364.4	0.366	0.194	0.065	0.026	0.008		364.4	0.176	0.138	0.118	0.061	0.023
364.6	0.224	0.167	0.124	0.05	0.018	0.003		364.6	0.366	0.193	0.065	0.026	0.007		364.6	0.176	0.138	0.118	0.061	0.023
364.8	0.223	0.167	0.124	0.05	0.018	0.003		364.8	0.366	0.193	0.065	0.026	0.007		364.8	0.176	0.139	0.119	0.06	0.023
365	0.223	0.167	0.124	0.05	0.018	0.003		365	0.366	0.193	0.064	0.026	0.007		365	0.176	0.139	0.119	0.061	0.023
365.2	0.223	0.167	0.124	0.05	0.018	0.003		365.2	0.366	0.193	0.065	0.026	0.007		365.2	0.175	0.139	0.119	0.06	0.023
365.4	0.223	0.167	0.124	0.05	0.019	0.003		365.4	0.366	0.192	0.065	0.027	0.007		365.4	0.175	0.139	0.119	0.06	0.022
365.6	0.223	0.166	0.123	0.049	0.019	0.002		365.6	0.366	0.192	0.065	0.027	0.007		365.6	0.175	0.139	0.118	0.06	0.022
365.8	0.223	0.166	0.123	0.049	0.019	0.002		365.8	0.365	0.192	0.065	0.027	0.007		365.8	0.174	0.138	0.119	0.06	0.022
366	0.223	0.167	0.124	0.049	0.019	0.002		366	0.365	0.192	0.065	0.027	0.007		366	0.174	0.138	0.118	0.059	0.021
366.2	0.224	0.167	0.124	0.05	0.02	0.002		366.2	0.365	0.192	0.065	0.027	0.007		366.2	0.174	0.138	0.118	0.059	0.021
366.4	0.224	0.167	0.125	0.05	0.02	0.003		366.4	0.364	0.192	0.066	0.027	0.008		366.4	0.174	0.137	0.118	0.059	0.021
366.6	0.224	0.167	0.125	0.05	0.019	0.003		366.6	0.364	0.192	0.065	0.026	0.007		366.6	0.173	0.137	0.118	0.058	0.021
366.8	0.224	0.168	0.125	0.05	0.018	0.003		366.8	0.363	0.191	0.065	0.025	0.007		366.8	0.174	0.137	0.117	0.059	0.021
367	0.225	0.169	0.125	0.05	0.018	0.004		367	0.363	0.192	0.065	0.026	0.007		367	0.174	0.136	0.118	0.059	0.021
367.2	0.224	0.169	0.125	0.049	0.018	0.003		367.2	0.364	0.192	0.066	0.025	0.008		367.2	0.174	0.136	0.117	0.059	0.021
367.4	0.224	0.169	0.125	0.049	0.018	0.003		367.4	0.364	0.193	0.066	0.025	0.008		367.4	0.175	0.136	0.118	0.059	0.021
367.6	0.224	0.169	0.124	0.049	0.017	0.003		367.6	0.364	0.193	0.066	0.026	0.008		367.6	0.175	0.136	0.118	0.059	0.021
367.8	0.224	0.169	0.125	0.049	0.017	0.003		367.8	0.364	0.194	0.067	0.026	0.008		367.8	0.175	0.136	0.119	0.059	0.021
368	0.225	0.168	0.125	0.05	0.017	0.004		368	0.364	0.194	0.066	0.026	0.007		368	0.176	0.136	0.119	0.06	0.02
368.2	0.225	0.168	0.125	0.05	0.017	0.004		368.2	0.364	0.195	0.066	0.025	0.007		368.2	0.176	0.136	0.119	0.06	0.02
368.4	0.225	0.168	0.125	0.05	0.017	0.004		368.4	0.364	0.195	0.067	0.025	0.008		368.4	0.176	0.136	0.12	0.061	0.02
368.6	0.225	0.168	0.125	0.05	0.017	0.004		368.6	0.365	0.195	0.068	0.025	0.008		368.6	0.175	0.136	0.12	0.061	0.021
368.8	0.225	0.167	0.124	0.05	0.016	0.004		368.8	0.366	0.196	0.069	0.025	0.008		368.8	0.175	0.136	0.12	0.061	0.02
369	0.225	0.166	0.124	0.05	0.016	0.004		369	0.366	0.196	0.068	0.024	0.008		369	0.175	0.136	0.12	0.061	0.02
369.2	0.225	0.165	0.123	0.049	0.016	0.003		369.2	0.365	0.196	0.068	0.024	0.008		369.2	0.175	0.136	0.12	0.061	0.02
369.4	0.224	0.164	0.122	0.049	0.016	0.003		369.4	0.365	0.196	0.068	0.024	0.008		369.4	0.175	0.137	0.12	0.06	0.021
369.6	0.224	0.164	0.122	0.049	0.016	0.002		369.6	0.366	0.196	0.069	0.024	0.008		369.6	0.176	0.138	0.12	0.06	0.021
369.8	0.224	0.164	0.122	0.048	0.016	0.003		369.8	0.365	0.195	0.068	0.024	0.008		369.8	0.176	0.138	0.12	0.06	0.021
370	0.224	0.164	0.122	0.048	0.017	0.003		370	0.365	0.195	0.068	0.024	0.008		370	0.175	0.137	0.119	0.06	0.021
370.2	0.224	0.164	0.122	0.048	0.017	0.002		370.2	0.365	0.194	0.068	0.024	0.007		370.2	0.175	0.137	0.119	0.059	0.021
370.4	0.224	0.164	0.121	0.048	0.017	0.002		370.4	0.364	0.194	0.067	0.024	0.007		370.4	0.175	0.137	0.119	0.059	0.021
370.6	0.223	0.164	0.121	0.047	0.017	0.002		370.6	0.363	0.193	0.067	0.024	0.006		370.6	0.175	0.137	0.118	0.059	0.021
370.8	0.223	0.165	0.12	0.047	0.017	0.002		370.8	0.364	0.193	0.067	0.025	0.007		370.8	0.174	0.137	0.118	0.059	0.021
371	0.223	0.165	0.121	0.047	0.017	0.002		371	0.364	0.193	0.067	0.025	0.008		371	0.175	0.137	0.118	0.06	0.022
371.2	0.223	0.165	0.121	0.047	0.016	0.002		371.2	0.364	0.193	0.067	0.026	0.008		371.2	0.175	0.137	0.118	0.06	0.022
371.4	0.224	0.165	0.122	0.046	0.016	0.002		371.4	0.364	0.193	0.067	0.027	0.009		371.4	0.175	0.137	0.118	0.06	0.022
371.6	0.224	0.166	0.122	0.046	0.017	0.003		371.6	0.364	0.193	0.067	0.027	0.009		371.6	0.175	0.136	0.118	0.06	0.022
371.8	0.224	0.166	0.123	0.047	0.017	0.003		371.8	0.364	0.193	0.067	0.027	0.008		371.8	0.175	0.137	0.118	0.06	0.022
372	0.225	0.166	0.124	0.047	0.018	0.004		372	0.364	0.193	0.067	0.027	0.009		372	0.175	0.136	0.117	0.06	0.021
372.2	0.225	0.167	0.124	0.049	0.018	0.004		372.2	0.364	0.193	0.067	0.027	0.009		372.2	0.175	0.137	0.117	0.06	0.021
372.4	0.225	0.167	0.125	0.049	0.018	0.005		372.4	0.365	0.194	0.067	0.027	0.01		372.4	0.175	0.137	0.117	0.06	0.021
372.6	0.225	0.167	0.125	0.049	0.018	0.005		372.6	0.365	0.195	0.068	0.027	0.01		372.6	0.174	0.137	0.116	0.059	0.021
372.8	0.226	0.168	0.126	0.05	0.019	0.005		372.8	0.366	0.195	0.067	0.027	0.01		372.8	0.174	0.136	0.116	0.059	0.02
373	0.226	0.167	0.126	0.05	0.018	0.005		373	0.365	0.195	0.067	0.026	0.009		373	0.175	0.137	0.117	0.06	0.021
373.2	0.225	0.167	0.126	0.05	0.019	0.005		373.2	0.365	0.195	0.066	0.025	0.009		373.2	0.175	0.137	0.116	0.06	0.02
373.4	0.225	0.167	0.126	0.051	0.019	0.005		373.4	0.366	0.195	0.067	0.025	0.009		373.4	0.175	0.137	0.116	0.06	0.02
373.6	0.225	0.167	0.126	0.051	0.019	0.005		373.6	0.366	0.196	0.067	0.025	0.009		373.6	0.176	0.138	0.117	0.06	0.02
373.8	0.225	0.167	0.126	0.051	0.019	0.004		373.8	0.366	0.196	0.067	0.024	0.009		373.8	0.176	0.137	0.117	0.06	0.02
374	0.225	0.166	0.126	0.051	0.02	0.004		374	0.365	0.195	0.066	0.023	0.008		374	0.175	0.137	0.117	0.06	0.02
374.2	0.226	0.167	0.126	0.051	0.019	0.004		374.2	0.365	0.196	0.066	0.023	0.007		374.2	0.175	0.137	0.117	0.06	0.019
374.4	0.225	0.167	0.127	0.052	0.019	0.004		374.4	0.364	0.196	0.066	0.023	0.007		374.4	0.175	0.137	0.118	0.06	0.02
374.6	0.225	0.167	0.126	0.051	0.019	0.004		374.6	0.364	0.196	0.066	0.024	0.007		374.6	0.174	0.137	0.117	0.06	0.02
374.8	0.225	0.166	0.126	0.051	0.018	0.004		374.8	0.365	0.196	0.066	0.023	0.007		374.8	0.174	0.136	0.118	0.06	0.02
375	0.224	0.166	0.126	0.051	0.018	0.003		375	0.365	0.196	0.066	0.024	0.007		375	0.174	0.136	0.118	0.06	0.021
375.2	0.224	0.166	0.125	0.05	0.018	0.002		375.2	0.365	0.197	0.067	0.024	0.008		375.2	0.174	0.135	0.118	0.06	0.021
375.4	0.224	0.166	0.125	0.05	0.017	0.002		375.4	0.366	0.198	0.067	0.025	0.008		375.4	0.174	0.135	0.118	0.06	0.021
375.6	0.224	0.166	0.124	0.05	0.017	0.002		375.6	0.366	0.199	0.067	0.025	0.008		375.6	0.175	0.135	0.119	0.06	0.022
375.8	0.224	0.166	0.124	0.05	0.018	0.001		375.8	0.366	0.199	0.067	0.026	0.008		375.8	0.175	0.136	0.119	0.06	0.022
376	0.224	0.166	0.124	0.05	0.018	0.001		376	0.366	0.199	0.067	0.026	0.008		376	0.175	0.136	0.119	0.06	0.022
376.2	0.224	0.166	0.124	0.05	0.018	0.001		376.2	0.366	0.199	0.067	0.026	0.007		376.2	0.176	0.136	0.119	0.06	0.023
376.4	0.224	0.166	0.124	0.05	0.018	0.002		376.4	0.366	0.2	0.068	0.027	0.008		376.4	0.176	0.136	0.118	0.06	0.023
376.6	0.224	0.165	0.123	0.049	0.017	0.001		376.6	0.366	0.2	0.068	0.027	0.008		376.6	0.176	0.137	0.118	0.06	0.023
376.8	0.224	0.165	0.123	0.049	0.017	0.002		376.8	0.366	0.2	0.068	0.028	0.008		376.8	0.176	0.137	0.118	0.061	0.023
377	0.224	0.165	0.123	0.048	0.017	0.002		377	0.366	0.2	0.068	0.028	0.008		377	0.177	0.138	0.118	0.062	0.023
377.2	0.224	0.166	0.123	0.049	0.018	0.002		377.2	0.366	0.2	0.068	0.027	0.008		377.2	0.177	0.139	0.119	0.062	0.022
377.4	0.224	0.165	0.123	0.048	0.017	0.003		377.4	0.365	0.199	0.068	0.026	0.008		377.4	0.177	0.139	0.119	0.062	0.022
377.6	0.224	0.166	0.123	0.048	0.017	0.003		377.6	0.365	0.198	0.067	0.026	0.007		377.6	0.177	0.139	0.12	0.063	0.022
377.8	0.224	0.166	0.124	0.047	0.017	0.003		377.8	0.364	0.197	0.066	0.025	0.006		377.8	0.177	0.139	0.12	0.063	0.022
378	0.225	0.167	0.125	0.048	0.018	0.004		378	0.363	0.196	0.066	0.025	0.005		378	0.177	0.139	0.12	0.062	0.022
378.2	0.225	0.167	0.125	0.048	0.017	0.005		378.2	0.363	0.197	0.066	0.025	0.005		378.2	0.176	0.138	0.119	0.061	0.021
378.4	0.225	0.168	0.125	0.049	0.018	0.005		378.4	0.363	0.197	0.066	0.025	0.006		378.4	0.175	0.137	0.119	0.06	0.02
378.6	0.225	0.168	0.125	0.049	0.018	0.005		378.6	0.364	0.197	0.066	0.025	0.006		378.6	0.174	0.137	0.118	0.06	0.02
378.8	0.225	0.167	0.125	0.049	0.019	0.005		378.8	0.365	0.198	0.067	0.025	0.007		378.8	0.173	0.136	0.118	0.059	0.019
379	0.225	0.167	0.125	0.049	0.019	0.005		379	0.365	0.198	0.067	0.026	0.007		379	0.173	0.136	0.118	0.059	0.02
379.2	0.224	0.167	0.125	0.049	0.018	0.005		379.2	0.366	0.199	0.067	0.026	0.008		379.2	0.173	0.135	0.118	0.059	0.019
379.4	0.223	0.166	0.125	0.048	0.018	0.005		379.4	0.367	0.199	0.067	0.027	0.007		379.4	0.173	0.135	0.118	0.059	0.02
379.6	0.223	0.166	0.125	0.049	0.019	0.004		379.6	0.367	0.2	0.067	0.027	0.007		379.6	0.173	0.135	0.118	0.059	0.02
379.8	0.224	0.166	0.125	0.049	0.019	0.004		379.8	0.367	0.2	0.067	0.027	0.007		379.8	0.173	0.135	0.118	0.059	0.02
380	0.224	0.166	0.125	0.05	0.02	0.004		380	0.368	0.2	0.067	0.028	0.008		380	0.174	0.135	0.118	0.059	0.02
380.2	0.224	0.165	0.125	0.05	0.02	0.004		380.2	0.368	0.2	0.068	0.028	0.008		380.2	0.174	0.135	0.117	0.06	0.02
380.4	0.224	0.165	0.124	0.05	0.019	0.003		380.4	0.369	0.201	0.069	0.029	0.009		380.4	0.174	0.135	0.117	0.06	0.02
380.6	0.224	0.164	0.124	0.05	0.019	0.003		380.6	0.369	0.202	0.069	0.029	0.009		380.6	0.174	0.135	0.117	0.061	0.02
380.8	0.225	0.165	0.124	0.05	0.02	0.003		380.8	0.369	0.202	0.069	0.029	0.011		380.8	0.174	0.136	0.117	0.061	0.02
381	0.225	0.165	0.124	0.051	0.02	0.003		381	0.368	0.201	0.069	0.029	0.011		381	0.175	0.136	0.117	0.062	0.02
381.2	0.226	0.165	0.125	0.051	0.02	0.003		381.2	0.368	0.201	0.068	0.028	0.01		381.2	0.175	0.137	0.117	0.062	0.02
381.4	0.225	0.165	0.125	0.05	0.019	0.003		381.4	0.367	0.201	0.067	0.027	0.01		381.4	0.175	0.137	0.117	0.062	0.02
381.6	0.226	0.165	0.125	0.05	0.019	0.003		381.6	0.367	0.201	0.067	0.027	0.01		381.6	0.176	0.137	0.117	0.062	0.02
381.8	0.226	0.166	0.126	0.05	0.019	0.003		381.8	0.366	0.2	0.067	0.027	0.01		381.8	0.176	0.137	0.118	0.062	0.02
382	0.226	0.167	0.125	0.05	0.018	0.003		382	0.367	0.2	0.067	0.027	0.01		382	0.175	0.137	0.117	0.062	0.02
382.2	0.226	0.166	0.125	0.05	0.017	0.003		382.2	0.367	0.201	0.068	0.027	0.01		382.2	0.175	0.137	0.116	0.062	0.019
382.4	0.226	0.166	0.125	0.05	0.017	0.003		382.4	0.368	0.201	0.068	0.027	0.01		382.4	0.175	0.137	0.116	0.061	0.019
382.6	0.225	0.167	0.126	0.05	0.017	0.003		382.6	0.368	0.201	0.069	0.027	0.011		382.6	0.175	0.138	0.117	0.062	0.02
382.8	0.224	0.166	0.125	0.049	0.017	0.002		382.8	0.368	0.202	0.069	0.028	0.011		382.8	0.174	0.137	0.117	0.062	0.02
383	0.224	0.166	0.125	0.049	0.016	0.002		383	0.368	0.201	0.069	0.027	0.011		383	0.174	0.138	0.118	0.063	0.02
383.2	0.223	0.166	0.125	0.049	0.016	0.002		383.2	0.368	0.201	0.069	0.027	0.01		383.2	0.174	0.138	0.118	0.063	0.02
383.4	0.223	0.166	0.125	0.049	0.016	0.002		383.4	0.369	0.201	0.069	0.027	0.01		383.4	0.174	0.138	0.118	0.062	0.02
383.6	0.223	0.166	0.125	0.05	0.017	0.002		383.6	0.369	0.201	0.069	0.027	0.009		383.6	0.175	0.137	0.118	0.062	0.02
383.8	0.224	0.166	0.125	0.051	0.018	0.003		383.8	0.369	0.201	0.069	0.027	0.009		383.8	0.174	0.137	0.118	0.062	0.02
384	0.223	0.166	0.125	0.051	0.018	0.003		384	0.37	0.201	0.069	0.028	0.009		384	0.175	0.137	0.118	0.062	0.02
384.2	0.223	0.166	0.124	0.05	0.017	0.002		384.2	0.37	0.201	0.069	0.027	0.01		384.2	0.175	0.136	0.118	0.062	0.02
384.4	0.222	0.166	0.124	0.05	0.017	0.002		384.4	0.37	0.202	0.07	0.028	0.01		384.4	0.175	0.136	0.118	0.062	0.02
384.6	0.223	0.166	0.124	0.05	0.018	0.003		384.6	0.369	0.202	0.07	0.028	0.011		384.6	0.175	0.135	0.118	0.062	0.02
384.8	0.223	0.166	0.125	0.05	0.018	0.003		384.8	0.369	0.202	0.07	0.028	0.011		384.8	0.175	0.135	0.118	0.062	0.019
385	0.223	0.166	0.125	0.05	0.018	0.003		385	0.368	0.201	0.069	0.028	0.01		385	0.175	0.134	0.118	0.061	0.019
385.2	0.223	0.166	0.125	0.051	0.018	0.004		385.2	0.367	0.201	0.068	0.027	0.01		385.2	0.175	0.134	0.119	0.061	0.019
385.4	0.223	0.166	0.125	0.05	0.018	0.004		385.4	0.367	0.201	0.068	0.028	0.01		385.4	0.175	0.134	0.119	0.061	0.02
385.6	0.223	0.167	0.125	0.05	0.018	0.004		385.6	0.366	0.2	0.067	0.028	0.009		385.6	0.175	0.134	0.12	0.061	0.02
385.8	0.223	0.168	0.125	0.05	0.017	0.004		385.8	0.366	0.2	0.067	0.028	0.009		385.8	0.174	0.134	0.119	0.061	0.02
386	0.223	0.167	0.125	0.049	0.016	0.003		386	0.366	0.2	0.068	0.027	0.009		386	0.174	0.134	0.118	0.061	0.02
386.2	0.223	0.167	0.125	0.049	0.016	0.003		386.2	0.366	0.201	0.068	0.028	0.009		386.2	0.174	0.134	0.118	0.061	0.02
386.4	0.223	0.167	0.126	0.049	0.016	0.003		386.4	0.366	0.201	0.067	0.027	0.008		386.4	0.173	0.134	0.118	0.061	0.02
386.6	0.223	0.168	0.126	0.049	0.017	0.003		386.6	0.366	0.201	0.068	0.027	0.008		386.6	0.173	0.135	0.118	0.062	0.02
386.8	0.223	0.168	0.126	0.049	0.017	0.003		386.8	0.366	0.201	0.068	0.027	0.008		386.8	0.173	0.135	0.117	0.061	0.02
387	0.223	0.167	0.125	0.049	0.017	0.003		387	0.366	0.201	0.067	0.027	0.007		387	0.173	0.136	0.116	0.061	0.02
387.2	0.224	0.168	0.125	0.049	0.017	0.003		387.2	0.367	0.201	0.067	0.026	0.006		387.2	0.174	0.136	0.116	0.061	0.021
387.4	0.224	0.168	0.126	0.05	0.018	0.004		387.4	0.367	0.201	0.068	0.026	0.006		387.4	0.174	0.136	0.115	0.061	0.021
387.6	0.224	0.168	0.126	0.049	0.018	0.004		387.6	0.367	0.201	0.067	0.025	0.005		387.6	0.174	0.137	0.115	0.062	0.021
387.8	0.223	0.168	0.126	0.049	0.018	0.004		387.8	0.368	0.202	0.068	0.026	0.006		387.8	0.174	0.137	0.115	0.062	0.02
388	0.223	0.167	0.125	0.049	0.018	0.004		388	0.367	0.201	0.067	0.025	0.006		388	0.174	0.137	0.115	0.062	0.02
388.2	0.222	0.166	0.125	0.048	0.017	0.003		388.2	0.367	0.201	0.067	0.025	0.006		388.2	0.175	0.137	0.116	0.063	0.02
388.4	0.222	0.166	0.124	0.048	0.017	0.003		388.4	0.368	0.202	0.068	0.026	0.007		388.4	0.174	0.137	0.116	0.063	0.02
388.6	0.222	0.165	0.124	0.048	0.017	0.003		388.6	0.368	0.202	0.069	0.026	0.007		388.6	0.175	0.137	0.116	0.063	0.021
388.8	0.223	0.165	0.124	0.047	0.017	0.004		388.8	0.369	0.202	0.069	0.026	0.007		388.8	0.175	0.138	0.116	0.064	0.021
389	0.223	0.165	0.124	0.047	0.018	0.004		389	0.369	0.202	0.068	0.026	0.007		389	0.176	0.138	0.117	0.064	0.021
389.2	0.223	0.166	0.124	0.047	0.018	0.003		389.2	0.368	0.201	0.068	0.026	0.007		389.2	0.176	0.138	0.118	0.064	0.021
389.4	0.223	0.166	0.123	0.047	0.018	0.003		389.4	0.368	0.201	0.069	0.026	0.007		389.4	0.176	0.138	0.118	0.064	0.021
389.6	0.223	0.166	0.124	0.048	0.018	0.003		389.6	0.367	0.201	0.069	0.026	0.007		389.6	0.176	0.138	0.119	0.064	0.022
389.8	0.223	0.165	0.124	0.048	0.018	0.003		389.8	0.368	0.202	0.069	0.026	0.007		389.8	0.176	0.138	0.118	0.063	0.021
390	0.224	0.165	0.124	0.048	0.017	0.003		390	0.368	0.202	0.069	0.027	0.007		390	0.176	0.138	0.118	0.063	0.021
390.2	0.224	0.166	0.124	0.049	0.018	0.004		390.2	0.368	0.203	0.069	0.027	0.008		390.2	0.176	0.138	0.118	0.063	0.021
390.4	0.224	0.166	0.124	0.049	0.018	0.004		390.4	0.368	0.203	0.069	0.026	0.008		390.4	0.175	0.139	0.118	0.063	0.021
390.6	0.223	0.166	0.125	0.049	0.018	0.004		390.6	0.367	0.204	0.07	0.026	0.008		390.6	0.176	0.139	0.118	0.063	0.021
390.8	0.223	0.166	0.124	0.049	0.018	0.003		390.8	0.367	0.205	0.07	0.026	0.008		390.8	0.176	0.139	0.118	0.063	0.021
391	0.223	0.166	0.124	0.049	0.017	0.003		391	0.367	0.204	0.07	0.027	0.008		391	0.176	0.138	0.118	0.062	0.022
391.2	0.222	0.166	0.124	0.049	0.017	0.003		391.2	0.367	0.204	0.07	0.026	0.008		391.2	0.176	0.138	0.118	0.063	0.022
391.4	0.222	0.166	0.124	0.049	0.017	0.003		391.4	0.366	0.205	0.07	0.026	0.008		391.4	0.176	0.138	0.118	0.063	0.022
391.6	0.221	0.165	0.124	0.048	0.017	0.003		391.6	0.367	0.205	0.07	0.026	0.008		391.6	0.175	0.138	0.119	0.063	0.022
391.8	0.22	0.165	0.123	0.048	0.017	0.003		391.8	0.368	0.206	0.07	0.027	0.009		391.8	0.175	0.138	0.119	0.064	0.022
392	0.22	0.165	0.123	0.047	0.016	0.003		392	0.368	0.206	0.07	0.027	0.009		392	0.175	0.138	0.12	0.064	0.022
392.2	0.22	0.166	0.122	0.047	0.016	0.002		392.2	0.368	0.206	0.071	0.028	0.01		392.2	0.175	0.138	0.12	0.064	0.021
392.4	0.221	0.166	0.123	0.048	0.016	0.002		392.4	0.369	0.206	0.071	0.028	0.009		392.4	0.175	0.137	0.121	0.065	0.022
392.6	0.221	0.166	0.122	0.048	0.016	0.002		392.6	0.369	0.206	0.071	0.028	0.009		392.6	0.175	0.138	0.121	0.065	0.022
392.8	0.222	0.167	0.123	0.048	0.017	0.002		392.8	0.368	0.205	0.07	0.028	0.008		392.8	0.176	0.138	0.121	0.065	0.022
393	0.222	0.167	0.124	0.048	0.017	0.002		393	0.368	0.205	0.07	0.027	0.007		393	0.176	0.137	0.121	0.065	0.022
393.2	0.223	0.166	0.124	0.049	0.017	0.001		393.2	0.368	0.204	0.07	0.027	0.007		393.2	0.176	0.138	0.122	0.065	0.021
[truncated: 5,538 more rows]

## Sheet: Figure 2
Fig2a. In vivo prophylactic efficacy of MAbs against CVA16 infection in mice.
Clinical scores were graded as follows: 0, healthy; 1, lethargy and reduced mobility; 2, limb weakness; 3, limb paralysis; 4, death.
Group 1: PBS
	Mouse No.
DPI	1	2	3	4	5	6	7	8	9	10	11	12	13	average
1	0	0	0	0	0	0	0	0	0	0	0	0	0	0
2	0	0	0	0	0	0	0	0	0	0	0	0	0	0
3	0	0	0	0	0	0	0	0	0	0	0	0	0	0
4	1	1	2	2	2	2	2	2	3	3	3	3	3	2.23077
5	2	2	2	2	3	3	3	3	3	3	3	4	4	2.84615
6	2	2	2	3	3	3	3	3	3	3	3	4	4	2.92308
7	2	3	3	3	3	3	3	3	3	3	4	4	4	3.15385
8	2	3	3	3	3	3	3	3	3	4	4	4	4	3.23077
9	3	3	3	3	3	3	3	3	3	4	4	4	4	3.30769
10	3	3	3	3	3	3	3	3	4	4	4	4	4	3.38462
11	3	3	3	3	3	3	3	4	4	4	4	4	4	3.46154
12	3	3	3	3	3	3	4	4	4	4	4	4	4	3.53846
13	3	3	3	3	3	3	4	4	4	4	4	4	4	3.53846
14	3	3	3	3	3	3	4	4	4	4	4	4	4	3.53846
Group 2：8C4
	Mouse No.
DPI	1	2	3	4	5	6	7	8	9	10	11	average
1	0	0	0	0	0	0	0	0	0	0	0	0
2	0	0	0	0	0	0	0	0	0	0	0	0
3	0	0	0	0	0	0	0	0	0	0	0	0
4	0	0	0	0	0	0	0	0	0	0	0	0
5	0	0	0	0	0	0	0	0	0	0	0	0
6	0	0	0	0	0	0	0	0	0	0	0	0
7	0	0	0	0	0	0	0	0	0	0	0	0
8	0	0	0	0	0	0	0	0	0	0	0	0
9	0	0	0	0	0	0	0	0	0	0	0	0
10	0	0	0	0	0	0	0	0	0	0	0	0
11	0	0	0	0	0	0	0	0	0	0	0	0
12	0	0	0	0	0	0	0	0	0	0	0	0
13	0	0	0	0	0	0	0	0	0	0	0	0
14	0	0	0	0	0	0	0	0	0	0	0	0
Group 3: 9B5
	Mouse No.
DPI	1	2	3	4	5	6	7	8	9	10	average
1	0	0	0	0	0	0	0	0	0	0	0
2	0	0	0	0	0	0	0	0	0	0	0
3	0	0	0	0	0	0	0	0	0	0	0
4	0	0	0	0	0	0	0	0	0	0	0
5	0	0	0	0	0	0	0	0	0	0	0
6	0	0	0	0	0	0	0	0	0	0	0
7	0	0	0	0	0	0	0	0	0	0	0
8	0	0	0	0	0	0	0	0	0	0	0
9	0	0	0	0	0	0	0	0	0	0	0
10	0	0	0	0	0	0	0	0	0	0	0
11	0	0	0	0	0	0	0	0	0	0	0
12	0	0	0	0	0	0	0	0	0	0	0
13	0	0	0	0	0	0	0	0	0	0	0
14	0	0	0	0	0	0	0	0	0	0	0
Group 4: 8C4+9B5
	Mouse No.
DPI	1	2	3	4	5	6	7	8	9	10	11	12	average
1	0	0	0	0	0	0	0	0	0	0	0	0	0
2	0	0	0	0	0	0	0	0	0	0	0	0	0
3	0	0	0	0	0	0	0	0	0	0	0	0	0
4	0	0	0	0	0	0	0	0	0	0	0	0	0
5	0	0	0	0	0	0	0	0	0	0	0	0	0
6	0	0	0	0	0	0	0	0	0	0	0	0	0
7	0	0	0	0	0	0	0	0	0	0	0	0	0
8	0	0	0	0	0	0	0	0	0	0	0	3	0.25
9	0	0	0	0	0	0	0	0	0	0	0	3	0.25
10	0	0	0	0	0	0	0	0	0	0	0	3	0.25
11	0	0	0	0	0	0	0	0	0	0	0	3	0.25
12	0	0	0	0	0	0	0	0	0	0	0	3	0.25
13	0	0	0	0	0	0	0	0	0	0	0	3	0.25
14	0	0	0	0	0	0	0	0	0	0	0	3	0.25
Group 5: IgG-ctr
	Mouse No.
DPI	1	2	3	4	5	6	7	8	9	10	11	12	13	average
1	0	0	0	0	0	0	0	0	0	0	0	0	0	0
2	0	0	0	0	0	0	0	0	0	0	0	0	0	0
3	0	0	0	0	0	0	0	0	0	0	0	0	0	0
4	1	1	1	2	2	2	2	2	3	3	3	3	3	2.15385
5	1	1	2	2	2	2	2	3	3	3	3	3	3	2.30769
6	2	2	2	2	3	3	3	3	3	3	3	3	3	2.69231
7	2	2	2	2	3	3	3	3	3	3	3	3	4	2.76923
8	2	3	3	3	3	3	3	3	3	4	4	4	4	3.23077
9	3	3	3	3	3	3	3	3	4	4	4	4	4	3.38462
10	2	3	3	3	3	3	3	3	4	4	4	4	4	3.30769
11	2	3	3	3	3	3	3	3	4	4	4	4	4	3.30769
12	2	3	3	3	3	3	3	3	4	4	4	4	4	3.30769
13	2	3	3	3	3	3	3	4	4	4	4	4	4	3.38462
14	2	3	3	3	3	3	4	4	4	4	4	4	4	3.46154
Fig2b. In vivo therapeutic efficacy of MAbs against CVA16 infection in mice.
Clinical scores were graded as follows: 0, healthy; 1, lethargy and reduced mobility; 2, limb weakness; 3, limb paralysis; 4, death.
Group 1: PBS
	Mouse No.
DPI	1	2	3	4	5	6	7	8	9	10	11	12	13	average
1	0	0	0	0	0	0	0	0	0	0	0	0	0	0
2	0	0	0	0	0	0	0	0	0	0	0	0	0	0
3	0	0	0	0	0	0	0	0	0	0	0	0	0	0
4	3	3	2	2	2	2	2	2	0	0	0	0	0	1.38462
5	3	3	3	3	3	3	2	2	2	2	2	2	0	2.30769
6	4	3	3	3	3	3	3	3	3	3	2	2	2	2.84615
7	4	4	4	4	4	3	3	3	3	3	3	3	3	3.38462
8	4	4	4	4	4	4	4	3	3	3	3	3	2	3.46154
9	4	4	4	4	4	4	4	4	4	3	3	3	2	3.61538
10	4	4	4	4	4	4	4	4	4	3	3	3	2	3.61538
11	4	4	4	4	4	4	4	4	4	3	3	3	2	3.61538
12	4	4	4	4	4	4	4	4	4	3	3	3	2	3.61538
13	4	4	4	4	4	4	4	4	4	3	3	3	2	3.61538
14	4	4	4	4	4	4	4	4	4	3	3	3	2	3.61538
Group 2：8C4
	Mouse No.
DPI	1	2	3	4	5	6	7	8	9	10	11	average
1	0	0	0	0	0	0	0	0	0	0	0	0
2	0	0	0	0	0	0	0	0	0	0	0	0
3	0	0	0	0	0	0	0	0	0	0	0	0
4	0	0	0	0	0	0	0	0	0	0	0	0
5	0	0	0	0	0	0	0	0	0	0	0	0
6	0	0	0	0	0	0	0	0	0	0	0	0
7	0	0	0	0	0	0	0	0	0	0	0	0
8	0	0	0	0	0	0	0	0	0	0	0	0
9	0	0	0	0	0	0	0	0	0	0	0	0
10	0	0	0	0	0	0	0	0	0	0	0	0
11	0	0	0	0	0	0	0	0	0	0	0	0
12	0	0	0	0	0	0	0	0	0	0	0	0
13	0	0	0	0	0	0	0	0	0	0	0	0
14	0	0	0	0	0	0	0	0	0	0	0	0
Group 3: 9B5
	Mouse No.
DPI	1	2	3	4	5	6	7	8	9	10	11	average
1	0	0	0	0	0	0	0	0	0	0	0	0
2	0	0	0	0	0	0	0	0	0	0	0	0
3	0	0	0	0	0	0	0	0	0	0	0	0
4	0	0	0	0	0	0	0	0	0	0	0	0
5	0	0	0	0	0	0	0	0	0	0	0	0
6	0	0	0	0	0	0	0	0	0	0	0	0
7	0	0	0	0	0	0	0	0	0	0	0	0
8	0	0	0	0	0	0	0	0	0	0	0	0
9	0	0	0	0	0	0	0	0	0	0	0	0
10	0	0	0	0	0	0	0	0	0	0	0	0
11	0	0	0	0	0	0	0	0	0	0	0	0
12	0	0	0	0	0	0	0	0	0	0	0	0
13	0	0	0	0	0	0	0	0	0	0	0	0
14	0	0	0	0	0	0	0	0	0	0	0	0
Group 4: 8C4+9B5
	Mouse No.
DPI	1	2	3	4	5	6	7	8	9	10	11	12	average
1	0	0	0	0	0	0	0	0	0	0	0	0	0
2	0	0	0	0	0	0	0	0	0	0	0	0	0
3	0	0	0	0	0	0	0	0	0	0	0	0	0
4	0	0	0	0	0	0	0	0	0	0	0	0	0
5	0	0	0	0	0	0	0	0	0	0	0	0	0
6	0	0	0	0	0	0	0	0	0	0	0	0	0
7	0	0	0	0	0	0	0	0	0	0	0	0	0
8	2	0	0	0	0	0	0	0	0	0	0	0	0.166667
9	0	0	0	0	0	0	0	0	0	0	0	0	0
10	0	0	0	0	0	0	0	0	0	0	0	0	0
11	0	0	0	0	0	0	0	0	0	0	0	0	0
12	0	0	0	0	0	0	0	0	0	0	0	0	0
13	0	0	0	0	0	0	0	0	0	0	0	0	0
14	0	0	0	0	0	0	0	0	0	0	0	0	0

## Sheet: Figure 3
Neutralization mechanism
Fig 3a. Time of drug-addition assay.
Virus only	Cell only	8C4			9B5
		Pre	Post 0 h	Post 0.5 h	Pre	Post 0 h	Post 0.5 h
118.59	0.003484	20.25	32.6691	54.5632	0.1317	59.708	70.5149
114.95	0.001994	21.257	21.6284	44.6273	0.1103	64.662	71.0054
78.241	0.004502	27.952	35.1355	49.5171	0.3131	74.278	64.6625
86.514
108.37
Relative viral RNA (%)
Fig 3b. Attachment inhibition assay.
Virus only	Cell only	8C4 (ng)				9B5 (ng)				Ctr (ng)
Virus only		1	10	100	1000	1	10	100	1000	10	100	1000
98.8514	0.0004	102.1	117.8	137	105	66.9	41.9	19.2	6.00927	118.6	106	96.37
92.0188	0.0004	107.4	109.9	139	120.9	66.59	45.5	17.8	7.27958	100.2	100	89.71
109.936	0.0002	105.5	114.9	139	166.2	75.44	49.9	16.4	7.48424	106.2	105	101.9
Relative viral RNA (%)
Fig 3c. Heparin-binding inhibition assay.
Fig 3d. BLI-based SCARB2 competition binding assay.
Time (s)	Buffer/SCARB2	8C4/8C4+SCARB2	9B5/9B5+SCARB2	9G1/9G1+SCARB2	Ctr/Ctr+SCARB2
0.001	0	0	0	0	0
0.201	0	-0.001	-0.002	-0.001	-0.001
0.401	-0.001	-0.002	-0.004	-0.002	-0.002
0.601	-0.001	-0.003	-0.005	-0.003	-0.003
0.801	-0.001	-0.003	-0.006	-0.003	-0.003
1.001	0	-0.003	-0.006	-0.002	-0.003
1.201	0	-0.003	-0.006	-0.002	-0.003
1.401	0	-0.003	-0.007	-0.002	-0.003
1.601	0.001	-0.003	-0.008	-0.001	-0.003
1.801	0.002	-0.003	-0.008	-0.001	-0.003
2.001	0.002	-0.003	-0.009	-0.001	-0.004
2.201	0.002	-0.003	-0.009	-0.001	-0.004
2.401	0.002	-0.003	-0.01	0	-0.004
2.601	0.003	-0.003	-0.009	0	-0.003
2.801	0.004	-0.002	-0.008	0	-0.003
3.001	0.004	-0.003	-0.009	0	-0.002
3.201	0.005	-0.003	-0.009	0	-0.002
3.401	0.005	-0.003	-0.008	0	-0.002
3.601	0.005	-0.003	-0.008	0	-0.002
3.801	0.005	-0.003	-0.008	0	-0.001
4.001	0.005	-0.003	-0.009	0	-0.001
4.201	0.005	-0.003	-0.009	-0.001	-0.001
4.401	0.005	-0.003	-0.009	-0.001	-0.001
4.601	0.005	-0.003	-0.009	-0.002	-0.001
4.801	0.004	-0.003	-0.009	-0.002	-0.002
5.001	0.004	-0.004	-0.009	-0.002	-0.002
5.201	0.004	-0.004	-0.009	-0.002	-0.002
5.401	0.005	-0.004	-0.009	-0.002	-0.003
5.601	0.005	-0.004	-0.009	-0.002	-0.003
5.801	0.006	-0.003	-0.009	-0.001	-0.002
6.001	0.007	-0.003	-0.008	-0.001	-0.002
6.201	0.007	-0.003	-0.008	0	-0.001
6.401	0.008	-0.002	-0.008	0	0
6.601	0.008	-0.002	-0.008	0.001	0
6.801	0.009	-0.001	-0.007	0.001	0.001
7.001	0.01	-0.001	-0.007	0.002	0.001
7.201	0.011	0	-0.006	0.003	0.002
7.401	0.011	0	-0.005	0.003	0.003
7.601	0.012	0	-0.006	0.003	0.003
7.801	0.011	0.001	-0.006	0.003	0.003
8.001	0.011	0	-0.006	0.003	0.002
8.201	0.01	0	-0.006	0.003	0.002
8.401	0.009	-0.001	-0.008	0.002	0.001
8.601	0.009	-0.001	-0.008	0.002	0.001
8.801	0.008	-0.002	-0.008	0.002	0.001
9.001	0.008	-0.002	-0.009	0.001	0.001
9.201	0.008	-0.002	-0.01	0.001	0.001
9.401	0.007	-0.003	-0.01	0.001	0.001
9.601	0.007	-0.003	-0.011	0.001	0.001
9.801	0.007	-0.003	-0.01	0.001	0.002
10.001	0.007	-0.003	-0.01	0.001	0.002
10.201	0.007	-0.003	-0.01	0.001	0.002
10.401	0.008	-0.002	-0.01	0.001	0.002
10.601	0.008	-0.002	-0.01	0.001	0.002
10.801	0.008	-0.002	-0.009	0.002	0.002
11.001	0.009	-0.002	-0.008	0.002	0.003
11.201	0.01	-0.001	-0.008	0.002	0.003
11.401	0.01	-0.001	-0.007	0.002	0.003
11.601	0.01	-0.002	-0.007	0.002	0.003
11.801	0.01	-0.001	-0.006	0.001	0.002
12.001	0.012	-0.002	-0.006	0.002	0.002
12.201	0.011	-0.002	-0.006	0.002	0.002
12.401	0.012	-0.002	-0.007	0.001	0.001
12.601	0.012	-0.002	-0.007	0.002	0.002
12.801	0.012	-0.002	-0.007	0.002	0.002
13.001	0.012	-0.002	-0.007	0.002	0.001
13.201	0.012	-0.002	-0.008	0.002	0.001
13.401	0.013	-0.001	-0.007	0.003	0.002
13.601	0.013	-0.001	-0.007	0.003	0.002
13.801	0.013	-0.001	-0.007	0.003	0.002
14.001	0.013	-0.001	-0.007	0.002	0.002
14.201	0.013	-0.001	-0.007	0.002	0.001
14.401	0.013	-0.001	-0.007	0.002	0.001
14.601	0.013	-0.001	-0.007	0.002	0.002
14.801	0.012	-0.001	-0.007	0.002	0.001
15.001	0.013	-0.001	-0.007	0.002	0.002
15.201	0.013	-0.002	-0.007	0.002	0.002
15.401	0.013	-0.002	-0.007	0.001	0.002
15.601	0.013	-0.002	-0.006	0.002	0.002
15.801	0.013	-0.003	-0.007	0.001	0.002
16.001	0.013	-0.004	-0.007	0.002	0.002
16.201	0.012	-0.004	-0.007	0.002	0.001
16.401	0.012	-0.004	-0.008	0.002	0.002
16.601	0.012	-0.003	-0.008	0.003	0.002
16.801	0.012	-0.003	-0.007	0.003	0.002
17.001	0.012	-0.003	-0.007	0.003	0.002
17.201	0.013	-0.002	-0.008	0.004	0.003
17.401	0.013	-0.001	-0.008	0.004	0.003
17.601	0.013	-0.001	-0.007	0.004	0.003
17.801	0.012	-0.001	-0.007	0.003	0.002
18.001	0.013	0	-0.006	0.004	0.003
18.201	0.013	0	-0.006	0.004	0.003
18.401	0.014	0.001	-0.006	0.004	0.004
18.601	0.014	0.001	-0.006	0.005	0.004
18.801	0.014	0	-0.006	0.004	0.004
19.001	0.014	0	-0.006	0.004	0.005
19.201	0.014	0	-0.006	0.004	0.004
19.401	0.014	-0.001	-0.006	0.004	0.005
19.601	0.014	-0.001	-0.006	0.004	0.004
19.801	0.013	-0.002	-0.007	0.003	0.004
20.001	0.013	-0.002	-0.007	0.004	0.004
20.201	0.013	-0.002	-0.007	0.004	0.004
20.401	0.013	-0.002	-0.007	0.004	0.004
20.601	0.014	-0.002	-0.007	0.005	0.004
20.801	0.014	-0.002	-0.007	0.005	0.004
21.001	0.014	-0.002	-0.007	0.005	0.004
21.201	0.014	-0.002	-0.008	0.005	0.003
21.401	0.014	-0.002	-0.007	0.005	0.003
21.601	0.014	-0.002	-0.007	0.004	0.003
21.801	0.013	-0.002	-0.007	0.005	0.003
22.001	0.014	-0.001	-0.007	0.005	0.004
22.201	0.014	-0.001	-0.007	0.005	0.004
22.401	0.014	-0.001	-0.007	0.005	0.005
22.601	0.014	-0.001	-0.007	0.005	0.004
22.801	0.014	-0.001	-0.007	0.005	0.004
23.001	0.014	-0.001	-0.007	0.005	0.004
23.201	0.014	-0.001	-0.006	0.005	0.004
23.401	0.015	-0.001	-0.006	0.005	0.004
23.601	0.015	-0.001	-0.006	0.004	0.004
23.801	0.015	-0.001	-0.006	0.004	0.003
24.001	0.015	-0.002	-0.006	0.004	0.004
24.201	0.015	-0.002	-0.005	0.005	0.005
24.401	0.015	-0.001	-0.005	0.005	0.005
24.601	0.015	-0.001	-0.005	0.005	0.005
24.801	0.015	-0.001	-0.006	0.005	0.005
25.001	0.016	-0.001	-0.006	0.005	0.005
25.201	0.016	-0.001	-0.006	0.006	0.006
25.401	0.016	-0.001	-0.006	0.006	0.006
25.601	0.016	-0.001	-0.007	0.006	0.006
25.801	0.016	-0.001	-0.007	0.006	0.006
26.001	0.016	-0.001	-0.007	0.006	0.006
26.201	0.015	-0.001	-0.008	0.005	0.005
26.401	0.016	-0.001	-0.008	0.006	0.005
26.601	0.016	-0.001	-0.008	0.006	0.004
26.801	0.016	-0.001	-0.008	0.006	0.004
27.001	0.016	-0.001	-0.007	0.006	0.004
27.201	0.016	-0.002	-0.008	0.006	0.004
27.401	0.016	-0.002	-0.007	0.005	0.003
27.601	0.016	-0.002	-0.007	0.005	0.004
27.801	0.016	-0.002	-0.007	0.005	0.004
28.001	0.016	-0.002	-0.006	0.005	0.004
28.201	0.017	-0.002	-0.006	0.005	0.005
28.401	0.016	-0.003	-0.006	0.005	0.004
28.601	0.016	-0.003	-0.007	0.004	0.005
28.801	0.017	-0.003	-0.006	0.004	0.005
29.001	0.018	-0.003	-0.006	0.005	0.006
29.201	0.018	-0.002	-0.006	0.006	0.006
29.401	0.017	-0.002	-0.006	0.006	0.006
29.601	0.017	-0.003	-0.006	0.006	0.006
29.801	0.017	-0.003	-0.006	0.006	0.006
30.001	0.017	-0.003	-0.006	0.006	0.006
30.201	0.017	-0.002	-0.006	0.007	0.006
30.401	0.018	-0.002	-0.005	0.008	0.006
30.601	0.018	-0.001	-0.005	0.008	0.005
30.801	0.017	-0.001	-0.006	0.008	0.005
31.001	0.017	-0.002	-0.007	0.008	0.005
31.201	0.017	-0.001	-0.007	0.008	0.005
31.401	0.017	-0.001	-0.007	0.008	0.005
31.601	0.017	-0.001	-0.008	0.008	0.004
31.801	0.018	-0.001	-0.007	0.008	0.005
32.001	0.018	-0.001	-0.007	0.007	0.004
32.201	0.018	-0.001	-0.008	0.007	0.004
32.401	0.017	-0.002	-0.008	0.006	0.005
32.601	0.018	-0.001	-0.008	0.006	0.005
32.801	0.018	-0.001	-0.007	0.007	0.006
33.001	0.018	-0.001	-0.007	0.007	0.005
33.201	0.017	-0.002	-0.007	0.006	0.005
33.401	0.017	-0.002	-0.007	0.005	0.005
33.601	0.016	-0.002	-0.007	0.006	0.005
33.801	0.016	-0.001	-0.005	0.006	0.005
34.001	0.017	-0.001	-0.005	0.007	0.006
34.201	0.017	-0.001	-0.005	0.007	0.006
34.401	0.018	-0.001	-0.006	0.007	0.006
34.601	0.017	-0.001	-0.006	0.007	0.006
34.801	0.018	-0.001	-0.006	0.007	0.006
35.001	0.018	-0.002	-0.006	0.007	0.006
35.201	0.018	-0.002	-0.006	0.007	0.007
35.401	0.019	-0.002	-0.006	0.007	0.007
35.601	0.019	-0.002	-0.006	0.007	0.007
35.801	0.019	-0.002	-0.005	0.007	0.008
36.001	0.019	-0.002	-0.005	0.007	0.008
36.201	0.02	-0.001	-0.005	0.008	0.008
36.401	0.02	-0.001	-0.004	0.008	0.009
36.601	0.02	-0.001	-0.004	0.008	0.009
36.801	0.019	-0.001	-0.004	0.008	0.008
37.001	0.019	-0.002	-0.005	0.007	0.008
37.201	0.018	-0.002	-0.006	0.006	0.007
37.401	0.018	-0.001	-0.005	0.007	0.007
37.601	0.018	-0.001	-0.006	0.007	0.008
37.801	0.018	0	-0.006	0.007	0.008
38.001	0.018	-0.001	-0.006	0.007	0.008
38.201	0.018	0	-0.007	0.007	0.007
38.401	0.018	-0.001	-0.007	0.007	0.007
38.601	0.017	-0.001	-0.008	0.006	0.006
38.801	0.017	-0.001	-0.008	0.006	0.006
39.001	0.018	-0.001	-0.007	0.006	0.006
39.201	0.018	-0.001	-0.007	0.007	0.006
39.401	0.018	-0.002	-0.007	0.007	0.006
39.601	0.019	-0.002	-0.007	0.007	0.006
39.801	0.019	-0.001	-0.007	0.008	0.007
40.001	0.019	-0.001	-0.006	0.008	0.007
40.201	0.02	-0.001	-0.006	0.008	0.007
40.401	0.019	-0.002	-0.005	0.008	0.007
40.601	0.019	-0.001	-0.006	0.008	0.007
40.801	0.019	-0.002	-0.006	0.008	0.007
41.001	0.019	-0.002	-0.006	0.007	0.007
41.201	0.019	-0.002	-0.006	0.008	0.007
41.401	0.019	-0.001	-0.006	0.008	0.007
41.601	0.019	-0.001	-0.006	0.008	0.008
41.801	0.019	-0.001	-0.006	0.008	0.007
42.001	0.019	-0.001	-0.006	0.008	0.008
42.201	0.019	-0.001	-0.006	0.008	0.008
42.401	0.018	-0.001	-0.006	0.007	0.007
42.601	0.018	-0.001	-0.006	0.007	0.008
42.801	0.019	-0.001	-0.006	0.007	0.007
43.001	0.019	-0.001	-0.007	0.007	0.007
43.201	0.019	0	-0.007	0.007	0.008
43.401	0.019	0	-0.007	0.008	0.008
43.601	0.019	0	-0.006	0.008	0.008
43.801	0.019	0	-0.007	0.008	0.007
44.001	0.019	-0.001	-0.007	0.007	0.007
44.201	0.019	-0.001	-0.006	0.007	0.007
44.401	0.018	-0.002	-0.007	0.007	0.006
44.601	0.019	-0.001	-0.007	0.007	0.006
44.801	0.018	-0.002	-0.007	0.007	0.006
45.001	0.019	-0.002	-0.006	0.007	0.006
45.201	0.019	-0.001	-0.006	0.008	0.007
45.401	0.019	-0.001	-0.005	0.008	0.007
45.601	0.019	-0.002	-0.005	0.008	0.007
45.801	0.02	-0.002	-0.006	0.008	0.007
46.001	0.02	-0.002	-0.005	0.008	0.007
46.201	0.02	-0.002	-0.005	0.008	0.007
46.401	0.02	-0.002	-0.005	0.008	0.007
46.601	0.02	-0.002	-0.006	0.008	0.006
46.801	0.019	-0.003	-0.006	0.008	0.006
47.001	0.019	-0.002	-0.006	0.007	0.007
47.201	0.019	-0.002	-0.006	0.007	0.007
47.401	0.018	-0.002	-0.006	0.007	0.006
47.601	0.018	-0.003	-0.006	0.006	0.006
47.801	0.017	-0.003	-0.007	0.006	0.006
48.001	0.017	-0.003	-0.006	0.006	0.006
48.201	0.017	-0.003	-0.006	0.005	0.006
48.401	0.017	-0.002	-0.006	0.005	0.006
48.601	0.017	-0.002	-0.006	0.005	0.006
48.801	0.018	-0.001	-0.006	0.005	0.007
49.001	0.019	0	-0.005	0.006	0.008
49.201	0.019	0	-0.005	0.006	0.008
49.401	0.02	-0.001	-0.005	0.006	0.008
49.601	0.021	-0.001	-0.005	0.007	0.009
49.801	0.022	-0.001	-0.006	0.007	0.009
50.001	0.022	-0.001	-0.005	0.007	0.009
50.201	0.022	-0.002	-0.005	0.007	0.009
50.401	0.022	-0.002	-0.006	0.007	0.008
50.601	0.022	-0.002	-0.006	0.008	0.008
50.801	0.021	-0.003	-0.006	0.007	0.008
51.001	0.021	-0.003	-0.006	0.007	0.008
51.201	0.02	-0.003	-0.006	0.007	0.008
51.401	0.02	-0.004	-0.006	0.007	0.008
51.601	0.019	-0.004	-0.006	0.007	0.007
51.801	0.019	-0.004	-0.006	0.007	0.007
52.001	0.019	-0.004	-0.005	0.007	0.007
52.201	0.019	-0.004	-0.005	0.007	0.008
52.401	0.019	-0.004	-0.005	0.008	0.008
52.601	0.019	-0.004	-0.006	0.008	0.008
52.801	0.019	-0.003	-0.006	0.007	0.009
53.001	0.02	-0.002	-0.005	0.008	0.009
53.201	0.02	-0.002	-0.005	0.008	0.01
53.401	0.02	-0.002	-0.004	0.008	0.01
53.601	0.021	-0.001	-0.004	0.008	0.01
53.801	0.021	0	-0.004	0.008	0.01
54.001	0.021	0	-0.004	0.008	0.01
54.201	0.021	0	-0.004	0.008	0.01
54.401	0.021	0.001	-0.004	0.008	0.01
54.601	0.02	0.001	-0.004	0.008	0.01
54.801	0.021	0	-0.004	0.008	0.011
55.001	0.02	0.001	-0.004	0.008	0.011
55.201	0.021	0.001	-0.004	0.009	0.011
55.401	0.021	0.001	-0.004	0.01	0.011
55.601	0.021	0	-0.004	0.01	0.011
55.801	0.021	0	-0.004	0.01	0.011
56.001	0.021	-0.001	-0.004	0.01	0.011
56.201	0.021	-0.002	-0.005	0.01	0.011
56.401	0.021	-0.002	-0.005	0.01	0.011
56.601	0.021	-0.003	-0.005	0.009	0.01
56.801	0.021	-0.002	-0.005	0.008	0.01
57.001	0.022	-0.002	-0.004	0.008	0.011
57.201	0.022	-0.002	-0.004	0.008	0.01
57.401	0.023	-0.002	-0.004	0.008	0.01
57.601	0.023	-0.001	-0.004	0.008	0.01
57.801	0.023	-0.001	-0.003	0.008	0.01
58.001	0.023	-0.002	-0.004	0.007	0.009
58.201	0.023	-0.002	-0.004	0.008	0.009
58.401	0.022	-0.002	-0.004	0.007	0.009
58.601	0.022	-0.002	-0.004	0.007	0.009
58.801	0.022	-0.003	-0.004	0.008	0.009
59.001	0.022	-0.002	-0.004	0.008	0.009
59.201	0.021	-0.002	-0.004	0.008	0.009
59.401	0.021	-0.003	-0.004	0.008	0.008
59.601	0.02	-0.003	-0.005	0.008	0.009
59.801	0.02	-0.003	-0.005	0.009	0.009
60.001	0.02	-0.002	-0.005	0.009	0.009
60.201	0.02	-0.002	-0.005	0.009	0.009
60.401	0.019	-0.003	-0.005	0.008	0.009
60.601	0.019	-0.003	-0.005	0.008	0.009
60.801	0.02	-0.002	-0.005	0.008	0.01
61.001	0.02	-0.002	-0.004	0.008	0.01
61.201	0.021	-0.002	-0.005	0.008	0.01
61.401	0.022	-0.002	-0.005	0.009	0.01
61.601	0.022	-0.002	-0.005	0.009	0.01
61.801	0.022	-0.002	-0.004	0.009	0.01
62.001	0.022	-0.002	-0.004	0.009	0.01
62.201	0.021	-0.002	-0.004	0.01	0.01
62.401	0.022	-0.002	-0.004	0.01	0.01
62.601	0.022	-0.002	-0.004	0.01	0.01
62.801	0.022	-0.002	-0.004	0.009	0.01
63.001	0.022	-0.002	-0.003	0.01	0.01
63.201	0.022	-0.002	-0.003	0.01	0.01
63.401	0.022	-0.002	-0.003	0.01	0.011
63.601	0.022	-0.001	-0.002	0.01	0.011
63.801	0.022	-0.001	-0.002	0.01	0.011
64.001	0.022	0	-0.002	0.01	0.011
64.201	0.022	0	-0.002	0.009	0.011
64.401	0.022	0	-0.002	0.01	0.011
64.601	0.022	0	-0.002	0.01	0.011
64.801	0.022	0.001	-0.002	0.01	0.011
65.001	0.022	0.001	-0.002	0.01	0.011
65.201	0.022	0.001	-0.003	0.01	0.011
65.401	0.022	0.001	-0.003	0.01	0.011
65.601	0.022	0.001	-0.003	0.01	0.011
65.801	0.022	0.001	-0.003	0.01	0.011
66.001	0.022	0	-0.004	0.01	0.011
66.201	0.022	0	-0.004	0.009	0.01
66.401	0.022	-0.001	-0.004	0.009	0.01
66.601	0.022	-0.001	-0.003	0.008	0.01
66.801	0.022	-0.002	-0.003	0.008	0.01
67.001	0.022	-0.002	-0.003	0.008	0.01
67.201	0.022	-0.002	-0.003	0.008	0.01
67.401	0.022	-0.002	-0.003	0.008	0.01
67.601	0.022	-0.002	-0.002	0.008	0.01
67.801	0.022	-0.002	-0.002	0.008	0.01
68.001	0.021	-0.001	-0.003	0.008	0.01
68.201	0.021	-0.001	-0.002	0.009	0.01
68.401	0.022	-0.001	-0.001	0.01	0.011
68.601	0.022	-0.001	-0.001	0.011	0.011
68.801	0.022	-0.001	-0.001	0.011	0.011
69.001	0.021	-0.001	-0.002	0.011	0.011
69.201	0.021	-0.001	-0.001	0.01	0.012
69.401	0.021	-0.002	-0.002	0.01	0.011
69.601	0.021	-0.002	-0.001	0.011	0.011
69.801	0.021	-0.002	-0.002	0.01	0.011
70.001	0.021	-0.002	-0.002	0.01	0.011
70.201	0.021	-0.002	-0.002	0.01	0.01
70.401	0.021	-0.001	-0.001	0.01	0.011
70.601	0.021	-0.001	-0.001	0.01	0.011
70.801	0.022	-0.001	-0.001	0.009	0.011
71.001	0.021	-0.001	-0.001	0.009	0.011
71.201	0.022	0	0	0.009	0.011
71.401	0.022	0	0	0.009	0.011
71.601	0.022	0	0	0.009	0.011
71.801	0.023	0	0	0.009	0.012
72.001	0.023	0	0	0.009	0.011
72.201	0.024	0	0.001	0.009	0.011
72.401	0.025	0	0.001	0.009	0.012
72.601	0.025	0	0.001	0.008	0.012
72.801	0.025	0	0	0.008	0.011
73.001	0.025	-0.001	-0.001	0.008	0.01
73.201	0.025	-0.001	-0.001	0.008	0.01
73.401	0.025	-0.001	-0.002	0.008	0.01
73.601	0.025	0	-0.002	0.008	0.01
73.801	0.025	0	-0.003	0.008	0.01
74.001	0.024	0	-0.003	0.009	0.009
74.201	0.024	0	-0.003	0.009	0.009
74.401	0.024	0	-0.003	0.009	0.009
74.601	0.024	0	-0.004	0.01	0.009
74.801	0.024	0	-0.003	0.01	0.01
75.001	0.024	0.001	-0.003	0.011	0.01
75.201	0.024	0.001	-0.002	0.011	0.011
75.401	0.023	0	-0.002	0.011	0.011
75.601	0.024	0.001	-0.001	0.011	0.012
75.801	0.024	0.001	0	0.011	0.012
76.001	0.023	0.001	0	0.011	0.012
76.201	0.023	0.001	0.001	0.011	0.013
76.401	0.024	0.002	0.001	0.011	0.013
76.601	0.024	0.002	0.001	0.011	0.013
76.801	0.023	0.001	0.001	0.01	0.012
77.001	0.023	0	0	0.01	0.012
77.201	0.023	0	0.001	0.009	0.012
77.401	0.023	0	0.001	0.009	0.012
77.601	0.023	0	0	0.009	0.011
77.801	0.023	-0.001	0	0.009	0.011
78.001	0.023	-0.001	0	0.009	0.01
78.201	0.023	-0.001	-0.001	0.009	0.01
78.401	0.023	0	-0.001	0.01	0.01
78.601	0.024	0	-0.001	0.011	0.011
78.801	0.025	0	-0.001	0.011	0.011
79.001	0.025	0	-0.001	0.012	0.011
79.201	0.025	0.001	-0.001	0.012	0.012
79.401	0.025	0.001	-0.001	0.012	0.012
79.601	0.026	0.001	0	0.013	0.014
79.801	0.026	0.002	-0.001	0.013	0.014
80.001	0.026	0.001	-0.001	0.013	0.014
80.201	0.026	0.002	-0.001	0.013	0.014
80.401	0.026	0.002	-0.001	0.013	0.014
80.601	0.026	0	-0.001	0.013	0.014
80.801	0.026	0	-0.001	0.012	0.014
81.001	0.025	0	-0.001	0.012	0.013
81.201	0.026	0.001	-0.001	0.012	0.014
81.401	0.026	0	-0.001	0.011	0.014
81.601	0.025	0.001	-0.001	0.01	0.014
81.801	0.025	0	-0.001	0.01	0.013
82.001	0.024	0	-0.001	0.01	0.013
82.201	0.024	0	-0.002	0.009	0.013
82.401	0.024	0.001	-0.002	0.009	0.012
82.601	0.024	0.001	-0.002	0.009	0.013
82.801	0.023	0.001	-0.002	0.009	0.012
83.001	0.023	0.001	-0.002	0.009	0.013
83.201	0.024	0.001	-0.002	0.009	0.013
83.401	0.023	0.001	-0.002	0.009	0.012
83.601	0.023	0.001	-0.002	0.009	0.012
83.801	0.023	0.001	-0.003	0.009	0.012
84.001	0.023	0.001	-0.002	0.01	0.012
84.201	0.023	0.001	-0.002	0.01	0.011
84.401	0.023	0	-0.002	0.009	0.011
84.601	0.023	0.001	-0.002	0.009	0.011
84.801	0.024	0.001	-0.002	0.01	0.011
85.001	0.024	0.001	-0.003	0.009	0.011
85.201	0.024	0.001	-0.002	0.01	0.012
85.401	0.024	0	-0.002	0.009	0.012
85.601	0.024	0	-0.002	0.009	0.012
85.801	0.024	-0.001	-0.003	0.009	0.012
86.001	0.024	-0.001	-0.003	0.009	0.012
86.201	0.024	-0.001	-0.003	0.009	0.012
86.401	0.024	-0.001	-0.003	0.009	0.012
86.601	0.024	-0.001	-0.003	0.009	0.012
86.801	0.023	-0.001	-0.003	0.009	0.012
87.001	0.024	-0.001	-0.003	0.009	0.013
87.201	0.024	-0.001	-0.003	0.009	0.013
87.401	0.024	-0.001	-0.003	0.01	0.013
87.601	0.024	0	-0.003	0.01	0.013
87.801	0.024	0	-0.002	0.011	0.013
88.001	0.024	0	-0.002	0.011	0.013
88.201	0.024	0	-0.002	0.011	0.013
88.401	0.024	0	-0.002	0.011	0.013
88.601	0.024	0.001	-0.002	0.012	0.013
88.801	0.025	0.001	-0.002	0.012	0.013
89.001	0.025	0.001	-0.002	0.012	0.013
89.201	0.025	0.001	-0.002	0.012	0.013
89.401	0.025	0.001	-0.002	0.012	0.013
89.601	0.025	0.001	-0.002	0.012	0.013
89.801	0.025	0.001	-0.002	0.012	0.013
90.001	0.026	0.001	-0.002	0.012	0.012
90.201	0.026	0.001	-0.002	0.011	0.012
90.401	0.025	0.001	-0.003	0.011	0.011
90.601	0.026	0.001	-0.003	0.011	0.011
90.801	0.025	0.001	-0.003	0.011	0.011
91.001	0.026	0.001	-0.002	0.011	0.011
91.201	0.026	0.001	-0.002	0.011	0.011
91.401	0.027	0.002	-0.002	0.011	0.011
91.601	0.026	0.002	-0.002	0.011	0.012
91.801	0.026	0.001	-0.001	0.011	0.012
92.001	0.026	0.001	-0.002	0.011	0.012
92.201	0.026	0.001	-0.002	0.01	0.013
92.401	0.026	0.001	-0.002	0.01	0.013
92.601	0.026	0.001	-0.002	0.01	0.013
92.801	0.026	0	-0.002	0.01	0.013
93.001	0.026	0.001	-0.002	0.01	0.014
93.201	0.026	0	-0.002	0.01	0.014
93.401	0.025	0	-0.002	0.009	0.014
93.601	0.025	0	-0.001	0.009	0.014
93.801	0.025	0	-0.002	0.009	0.014
94.001	0.024	0	-0.002	0.009	0.014
94.201	0.024	0	-0.002	0.009	0.014
94.401	0.024	0	-0.001	0.009	0.014
94.601	0.024	0	-0.001	0.01	0.014
94.801	0.024	0	-0.001	0.01	0.014
95.001	0.025	0	-0.001	0.01	0.014
95.201	0.025	0	-0.001	0.01	0.014
95.401	0.025	0.001	-0.001	0.011	0.014
95.601	0.025	0.002	-0.001	0.011	0.015
95.801	0.026	0.001	-0.001	0.011	0.014
96.001	0.026	0.002	0	0.012	0.015
96.201	0.026	0.002	0	0.012	0.014
96.401	0.027	0.002	0	0.012	0.014
96.601	0.027	0.002	-0.001	0.012	0.014
96.801	0.026	0.002	-0.001	0.012	0.013
97.001	0.026	0.002	-0.002	0.011	0.013
97.201	0.026	0.001	-0.003	0.011	0.013
97.401	0.025	0.001	-0.003	0.01	0.012
97.601	0.025	0.001	-0.003	0.01	0.013
97.801	0.025	0.001	-0.004	0.01	0.013
98.001	0.024	0.001	-0.004	0.01	0.014
98.201	0.024	0.001	-0.005	0.009	0.013
98.401	0.024	0.001	-0.004	0.009	0.013
98.601	0.024	0.001	-0.004	0.01	0.014
98.801	0.025	0.001	-0.004	0.01	0.014
99.001	0.025	0.001	-0.004	0.01	0.015
99.201	0.026	0.001	-0.003	0.01	0.015
99.401	0.026	0.001	-0.003	0.011	0.015
99.601	0.025	0.001	-0.003	0.011	0.015
99.801	0.025	0.001	-0.002	0.011	0.015
100.001	0.025	0.001	-0.001	0.012	0.014
100.201	0.025	0	-0.002	0.012	0.013
100.401	0.026	0	-0.002	0.012	0.013
100.601	0.026	0	-0.002	0.012	0.012
100.801	0.026	0	-0.002	0.012	0.012
101.001	0.026	0	-0.002	0.012	0.012
101.201	0.025	0	-0.002	0.012	0.012
101.401	0.024	0	-0.002	0.012	0.012
101.601	0.024	0	-0.002	0.012	0.011
101.801	0.024	0	-0.002	0.012	0.011
102.001	0.024	0.001	-0.002	0.012	0.011
102.201	0.024	0	-0.002	0.012	0.011
102.401	0.024	0.001	-0.002	0.012	0.012
102.601	0.025	0.002	-0.002	0.013	0.013
102.801	0.025	0.001	-0.002	0.012	0.013
103.001	0.025	0.001	-0.003	0.013	0.013
103.201	0.024	0	-0.003	0.012	0.013
103.401	0.024	0	-0.004	0.012	0.013
103.601	0.023	0	-0.004	0.011	0.013
103.801	0.024	-0.001	-0.004	0.011	0.013
104.001	0.024	-0.001	-0.005	0.011	0.012
104.201	0.024	-0.001	-0.006	0.01	0.012
104.401	0.024	-0.002	-0.006	0.011	0.012
104.601	0.025	-0.001	-0.006	0.011	0.012
104.801	0.025	-0.001	-0.005	0.011	0.012
105.001	0.025	-0.001	-0.005	0.011	0.013
105.201	0.025	-0.001	-0.005	0.011	0.013
105.401	0.025	-0.001	-0.005	0.011	0.013
105.601	0.025	0	-0.004	0.011	0.013
105.801	0.026	0	-0.003	0.012	0.014
106.001	0.026	0.001	-0.002	0.012	0.014
106.201	0.027	0.001	-0.002	0.012	0.014
106.401	0.027	0.001	-0.002	0.012	0.014
106.601	0.027	0.001	-0.001	0.012	0.014
106.801	0.027	0.001	-0.001	0.012	0.014
107.001	0.026	0.001	-0.001	0.012	0.014
107.201	0.026	0.001	-0.001	0.012	0.014
107.401	0.026	0.001	-0.001	0.012	0.014
107.601	0.026	0.001	-0.002	0.011	0.014
107.801	0.026	0	-0.002	0.011	0.014
108.001	0.026	0	-0.002	0.011	0.013
108.201	0.025	0	-0.002	0.011	0.013
108.401	0.025	0	-0.002	0.011	0.013
108.601	0.025	-0.001	-0.002	0.011	0.013
108.801	0.025	-0.001	-0.002	0.011	0.013
109.001	0.025	-0.001	-0.002	0.011	0.013
109.201	0.025	-0.001	-0.001	0.011	0.013
109.401	0.025	-0.001	-0.001	0.011	0.014
109.601	0.025	-0.001	-0.001	0.011	0.013
109.801	0.025	-0.001	-0.001	0.012	0.014
110.001	0.026	-0.001	0	0.012	0.013
110.201	0.026	-0.001	0	0.012	0.014
110.401	0.026	0	0	0.012	0.014
110.601	0.026	0	0	0.012	0.014
110.801	0.026	-0.001	-0.001	0.012	0.013
111.001	0.026	0	-0.001	0.012	0.014
111.201	0.026	0	-0.002	0.012	0.014
111.401	0.026	0	-0.002	0.012	0.014
111.601	0.026	-0.001	-0.002	0.011	0.013
111.801	0.026	0	-0.002	0.011	0.013
112.001	0.026	0	-0.002	0.011	0.013
112.201	0.025	0	-0.002	0.012	0.013
112.401	0.026	0	-0.002	0.012	0.014
112.601	0.025	0	-0.002	0.012	0.014
112.801	0.025	0	-0.001	0.011	0.013
113.001	0.025	0	-0.001	0.011	0.013
113.201	0.025	0	0	0.011	0.013
113.401	0.025	0	0	0.012	0.013
113.601	0.025	0	-0.001	0.012	0.013
113.801	0.026	0	0	0.012	0.013
114.001	0.026	0.001	0	0.013	0.014
114.201	0.027	0.001	0	0.012	0.014
114.401	0.027	0.001	-0.001	0.012	0.014
114.601	0.027	0.001	-0.001	0.012	0.014
114.801	0.026	0	-0.002	0.012	0.013
115.001	0.026	0	-0.002	0.013	0.013
115.201	0.026	-0.001	-0.003	0.013	0.013
115.401	0.026	-0.001	-0.003	0.012	0.013
115.601	0.026	-0.001	-0.004	0.013	0.013
115.801	0.027	-0.001	-0.004	0.013	0.013
116.001	0.026	-0.002	-0.004	0.012	0.013
116.201	0.027	-0.002	-0.005	0.012	0.013
116.401	0.027	-0.001	-0.004	0.012	0.013
116.601	0.027	-0.001	-0.004	0.012	0.013
116.801	0.027	0	-0.003	0.012	0.013
117.001	0.027	0	-0.003	0.012	0.013
117.201	0.027	0	-0.003	0.012	0.014
117.401	0.027	0	-0.003	0.012	0.014
117.601	0.028	0	-0.002	0.012	0.014
117.801	0.027	0.001	-0.002	0.012	0.014
118.001	0.028	0.001	-0.001	0.012	0.015
118.201	0.028	0.001	-0.001	0.012	0.015
118.401	0.028	0.001	-0.001	0.012	0.015
118.601	0.028	0.002	-0.001	0.013	0.015
118.801	0.028	0.002	-0.001	0.013	0.015
119.001	0.028	0.001	-0.002	0.013	0.015
119.201	0.028	0.001	-0.002	0.013	0.015
119.401	0.028	0.002	-0.002	0.014	0.015
119.601	0.028	0.001	-0.002	0.014	0.015
119.801	0.028	0.001	-0.002	0.014	0.014
120.001	0.027	0.001	-0.002	0.013	0.014
120.201	0.028	0.001	-0.002	0.014	0.014
120.401	0.028	0.002	-0.001	0.014	0.015
120.601	0.028	0.002	-0.002	0.014	0.015
120.801	0.028	0.002	-0.002	0.014	0.015
121.001	0.028	0.001	-0.002	0.014	0.014
121.201	0.028	0.001	-0.002	0.014	0.014
121.401	0.028	0.001	-0.001	0.014	0.014
121.601	0.028	0.002	-0.001	0.014	0.014
121.801	0.028	0.001	-0.002	0.014	0.014
122.001	0.029	0.002	-0.001	0.014	0.014
122.201	0.029	0.002	-0.001	0.014	0.014
122.401	0.029	0.002	-0.001	0.014	0.014
122.601	0.029	0.003	0	0.015	0.014
122.801	0.03	0.003	0	0.015	0.014
123.001	0.03	0.002	0	0.015	0.014
123.201	0.03	0.002	0.001	0.015	0.014
123.401	0.03	0.002	0.001	0.015	0.015
123.601	0.03	0.002	0.001	0.014	0.015
123.801	0.029	0.001	0	0.013	0.015
124.001	0.029	0.001	0	0.013	0.015
124.201	0.029	0.001	0	0.013	0.016
124.401	0.028	0.001	0	0.013	0.016
124.601	0.027	0.001	-0.001	0.012	0.016
124.801	0.028	0.001	-0.002	0.012	0.016
125.001	0.027	0	-0.001	0.012	0.016
125.201	0.027	0	-0.001	0.012	0.016
125.401	0.027	0	-0.002	0.012	0.016
125.601	0.027	0	-0.003	0.012	0.015
125.801	0.026	-0.001	-0.003	0.012	0.014
126.001	0.026	-0.001	-0.003	0.013	0.014
126.201	0.026	-0.001	-0.003	0.012	0.014
126.401	0.027	0	-0.003	0.013	0.014
126.601	0.028	0	-0.003	0.013	0.014
126.801	0.028	0	-0.003	0.013	0.014
127.001	0.028	0	-0.003	0.013	0.014
127.201	0.028	0	-0.002	0.012	0.014
127.401	0.028	0	-0.002	0.012	0.014
127.601	0.028	0	-0.003	0.012	0.014
127.801	0.028	0	-0.003	0.012	0.014
128.001	0.028	0	-0.003	0.012	0.015
128.201	0.028	0	-0.003	0.012	0.016
128.401	0.028	0	-0.003	0.012	0.015
128.601	0.028	0	-0.002	0.012	0.016
128.801	0.029	0	-0.002	0.012	0.016
129.001	0.028	0	-0.002	0.012	0.016
129.201	0.028	0	-0.002	0.012	0.016
129.401	0.028	0	-0.002	0.011	0.016
129.601	0.028	0	-0.002	0.011	0.016
129.801	0.028	0	-0.002	0.012	0.015
130.001	0.027	0	-0.002	0.012	0.016
130.201	0.027	0	-0.002	0.012	0.015
130.401	0.027	0.001	-0.002	0.012	0.015
130.601	0.027	0	-0.002	0.012	0.015
130.801	0.026	0	-0.002	0.012	0.015
131.001	0.026	0	-0.002	0.012	0.014
131.201	0.026	0	-0.002	0.012	0.014
131.401	0.026	0	-0.002	0.013	0.014
131.601	0.027	0	-0.002	0.013	0.014
131.801	0.027	-0.001	-0.003	0.013	0.014
132.001	0.028	0	-0.002	0.014	0.014
132.201	0.029	0	-0.001	0.014	0.015
132.401	0.029	0	-0.001	0.014	0.015
132.601	0.029	0	-0.001	0.015	0.016
132.801	0.03	0	-0.001	0.015	0.016
133.001	0.03	0	-0.001	0.014	0.016
133.201	0.03	0	0	0.014	0.017
133.401	0.03	0	0	0.014	0.017
133.601	0.03	0	0	0.014	0.017
133.801	0.03	-0.001	0	0.014	0.016
134.001	0.029	-0.001	-0.001	0.014	0.016
134.201	0.03	0	-0.001	0.013	0.016
134.401	0.029	0	0	0.014	0.016
134.601	0.029	0	0	0.013	0.017
134.801	0.029	0	-0.001	0.013	0.016
135.001	0.028	-0.001	-0.002	0.013	0.016
135.201	0.028	-0.001	-0.001	0.013	0.016
135.401	0.028	-0.001	-0.002	0.012	0.016
135.601	0.028	-0.001	-0.001	0.013	0.016
135.801	0.028	-0.001	-0.001	0.013	0.016
136.001	0.028	0	-0.001	0.013	0.016
136.201	0.028	0.001	0	0.014	0.016
136.401	0.029	0.001	0	0.013	0.016
136.601	0.028	0.001	0.001	0.013	0.016
136.801	0.028	0.001	0.001	0.013	0.016
137.001	0.028	0.001	0.001	0.013	0.016
137.201	0.028	0.001	0.001	0.013	0.016
137.401	0.028	0	0.002	0.013	0.016
137.601	0.028	0	0.002	0.013	0.016
137.801	0.028	0	0.002	0.013	0.016
138.001	0.028	0.001	0.002	0.012	0.016
138.201	0.029	0.002	0.002	0.013	0.016
138.401	0.03	0.002	0.002	0.013	0.017
138.601	0.029	0.001	0.002	0.013	0.016
138.801	0.029	0.001	0.002	0.013	0.017
139.001	0.029	0.001	0.002	0.013	0.017
139.201	0.029	0	0.001	0.012	0.017
139.401	0.029	0	0.001	0.012	0.016
139.601	0.029	0	0.001	0.013	0.017
139.801	0.028	0	0.001	0.012	0.016
140.001	0.028	0	0	0.013	0.016
140.201	0.028	0	0	0.013	0.016
140.401	0.028	0	0	0.013	0.015
140.601	0.027	0	-0.001	0.013	0.015
140.801	0.027	-0.001	-0.001	0.012	0.015
141.001	0.027	-0.001	-0.001	0.013	0.015
141.201	0.028	-0.001	-0.001	0.013	0.015
141.401	0.028	-0.001	-0.001	0.012	0.015
141.601	0.029	-0.001	-0.001	0.012	0.015
141.801	0.029	0	-0.001	0.013	0.015
142.001	0.029	0	0	0.013	0.016
142.201	0.03	0.001	0.001	0.014	0.016
142.401	0.03	0.001	0.001	0.015	0.017
142.601	0.03	0.001	0.002	0.015	0.017
142.801	0.031	0.002	0.002	0.015	0.017
143.001	0.03	0.002	0.002	0.015	0.017
143.201	0.03	0.001	0.002	0.015	0.017
143.401	0.03	0.002	0.002	0.015	0.017
143.601	0.029	0.002	0.002	0.014	0.016
143.801	0.029	0.001	0.001	0.014	0.016
144.001	0.028	0.001	0.001	0.014	0.015
144.201	0.028	0.001	0.001	0.014	0.015
144.401	0.028	0.001	0	0.013	0.014
144.601	0.028	0.001	0	0.012	0.014
144.801	0.029	0.001	0	0.012	0.015
145.001	0.03	0.001	0.001	0.012	0.015
145.201	0.03	0.002	0.001	0.012	0.015
145.401	0.03	0.002	0.001	0.012	0.016
145.601	0.03	0.002	0.001	0.012	0.016
145.801	0.03	0.003	0.001	0.012	0.017
146.001	0.03	0.003	0.001	0.013	0.018
146.201	0.03	0.004	0	0.013	0.017
146.401	0.03	0.004	0	0.014	0.018
146.601	0.03	0.004	0.001	0.013	0.018
146.801	0.03	0.003	0	0.013	0.018
147.001	0.029	0.003	0	0.013	0.017
147.201	0.029	0.002	0	0.013	0.016
147.401	0.028	0.002	0	0.012	0.016
147.601	0.028	0.001	0	0.012	0.015
147.801	0.028	0.001	0	0.013	0.015
148.001	0.027	0	0	0.012	0.015
148.201	0.027	0	0	0.012	0.014
148.401	0.027	0	0	0.012	0.014
148.601	0.028	0	0.001	0.012	0.014
148.801	0.029	0	0.002	0.013	0.015
149.001	0.029	0	0.002	0.013	0.015
149.201	0.029	0	0.003	0.014	0.016
149.401	0.029	0	0.003	0.014	0.016
149.601	0.029	0	0.003	0.015	0.016
149.801	0.029	0	0.003	0.015	0.017
150.001	0.029	0.001	0.003	0.015	0.017
150.201	0.029	0.001	0.003	0.015	0.018
150.401	0.029	0.001	0.004	0.015	0.018
150.601	0.029	0.001	0.003	0.014	0.018
150.801	0.03	0.002	0.004	0.014	0.018
151.001	0.03	0.002	0.003	0.014	0.018
151.201	0.03	0.002	0.003	0.014	0.018
151.401	0.03	0.002	0.003	0.014	0.019
151.601	0.03	0.003	0.003	0.015	0.019
151.801	0.03	0.003	0.002	0.015	0.018
152.001	0.03	0.003	0.002	0.015	0.019
152.201	0.03	0.003	0.002	0.015	0.018
152.401	0.03	0.003	0.001	0.015	0.019
152.601	0.03	0.003	0.001	0.015	0.019
152.801	0.03	0.003	0.001	0.015	0.019
153.001	0.029	0.002	0	0.014	0.018
153.201	0.029	0.002	0	0.015	0.019
153.401	0.029	0.002	0	0.014	0.018
153.601	0.029	0.001	0	0.014	0.018
153.801	0.03	0.002	0.001	0.014	0.019
154.001	0.03	0.001	0.001	0.014	0.018
154.201	0.03	0.001	0.001	0.014	0.018
154.401	0.03	0.001	0.001	0.013	0.018
154.601	0.03	0.001	0.001	0.014	0.018
154.801	0.03	0.001	0.002	0.014	0.018
155.001	0.03	0.002	0.002	0.015	0.019
155.201	0.029	0.002	0.002	0.015	0.018
155.401	0.029	0.002	0.002	0.015	0.018
155.601	0.029	0.001	0.002	0.015	0.018
155.801	0.029	0.001	0.002	0.015	0.018
156.001	0.028	0.001	0.002	0.015	0.018
156.201	0.028	0.001	0.001	0.014	0.017
156.401	0.028	0.001	0	0.014	0.018
156.601	0.028	0.001	0	0.014	0.017
156.801	0.028	0.001	0.001	0.014	0.018
157.001	0.028	0	0	0.014	0.017
157.201	0.028	0	0	0.013	0.017
157.401	0.028	0	0	0.013	0.017
157.601	0.029	0	0	0.013	0.017
157.801	0.029	0.001	0.001	0.014	0.018
158.001	0.03	0.001	0.001	0.014	0.018
158.201	0.031	0.002	0.001	0.014	0.018
158.401	0.031	0.002	0.001	0.014	0.018
158.601	0.031	0.003	0.001	0.014	0.019
158.801	0.031	0.004	0.002	0.015	0.019
159.001	0.031	0.003	0.002	0.015	0.019
159.201	0.031	0.003	0.001	0.015	0.019
159.401	0.031	0.003	0.001	0.015	0.019
159.601	0.031	0.003	0.001	0.015	0.019
159.801	0.031	0.002	0.001	0.015	0.019
160.001	0.031	0.002	0.001	0.016	0.019
160.201	0.03	0.002	0.001	0.015	0.019
160.401	0.031	0.002	0.001	0.015	0.019
160.601	0.03	0.002	0	0.015	0.019
160.801	0.03	0.001	0.001	0.014	0.019
161.001	0.029	0.001	0	0.013	0.018
161.201	0.028	0	0	0.013	0.018
161.401	0.028	0.001	0	0.013	0.018
161.601	0.029	0.001	-0.001	0.014	0.018
161.801	0.029	0.001	0	0.014	0.018
162.001	0.029	0.001	0	0.014	0.018
162.201	0.029	0.002	0	0.014	0.018
162.401	0.028	0.002	0.001	0.015	0.018
162.601	0.029	0.004	0.001	0.015	0.019
162.801	0.029	0.004	0.002	0.016	0.019
163.001	0.029	0.004	0.003	0.016	0.019
163.201	0.029	0.004	0.003	0.017	0.019
163.401	0.03	0.005	0.003	0.017	0.019
163.601	0.031	0.004	0.002	0.017	0.019
163.801	0.03	0.004	0.002	0.016	0.018
164.001	0.03	0.005	0.003	0.017	0.019
164.201	0.03	0.004	0.002	0.016	0.018
164.401	0.03	0.003	0.002	0.016	0.018
164.601	0.03	0.003	0.001	0.015	0.017
164.801	0.03	0.002	0.001	0.014	0.018
165.001	0.029	0.001	0.001	0.014	0.017
165.201	0.029	0.001	0	0.013	0.017
165.401	0.028	0	0	0.013	0.017
165.601	0.028	0	-0.001	0.013	0.017
165.801	0.028	0	-0.001	0.012	0.016
166.001	0.029	0	0	0.013	0.017
166.201	0.029	0.001	0	0.013	0.017
166.401	0.028	0.001	0	0.013	0.017
166.601	0.029	0.001	0.001	0.013	0.018
166.801	0.03	0.002	0.002	0.014	0.019
167.001	0.03	0.001	0.001	0.014	0.019
167.201	0.03	0.001	0.001	0.015	0.019
167.401	0.031	0.001	0.001	0.014	0.019
167.601	0.031	0.001	0	0.014	0.019
167.801	0.031	0.001	0	0.015	0.019
168.001	0.031	0.001	0	0.015	0.019
168.201	0.032	0.001	0	0.015	0.019
168.401	0.032	0	-0.001	0.015	0.019
168.601	0.031	0	-0.001	0.014	0.018
168.801	0.031	-0.001	-0.002	0.014	0.018
169.001	0.031	0	-0.002	0.014	0.018
169.201	0.031	-0.001	-0.002	0.013	0.017
169.401	0.03	0	-0.002	0.013	0.017
169.601	0.03	0	-0.002	0.014	0.017
169.801	0.03	0	-0.002	0.014	0.017
170.001	0.031	0.001	-0.001	0.014	0.018
170.201	0.03	0.001	-0.001	0.014	0.018
170.401	0.03	0.001	-0.001	0.014	0.018
170.601	0.03	0.002	0	0.014	0.018
170.801	0.031	0.002	0	0.014	0.018
171.001	0.031	0.002	0.001	0.014	0.018
171.201	0.031	0.002	0.001	0.015	0.018
171.401	0.031	0.002	0.001	0.014	0.018
171.601	0.031	0.002	0.001	0.015	0.019
171.801	0.031	0.003	0.001	0.015	0.019
172.001	0.031	0.003	0.001	0.015	0.019
172.201	0.031	0.003	0.001	0.015	0.019
172.401	0.031	0.002	0.001	0.015	0.019
172.601	0.03	0.002	0	0.014	0.018
172.801	0.03	0.003	0	0.014	0.018
173.001	0.03	0.003	0	0.014	0.018
173.201	0.03	0.003	0	0.014	0.018
173.401	0.03	0.004	0	0.015	0.019
173.601	0.03	0.004	0	0.015	0.019
173.801	0.031	0.004	0.001	0.015	0.019
174.001	0.031	0.004	0.001	0.016	0.019
174.201	0.031	0.004	0.001	0.016	0.019
174.401	0.03	0.004	0.001	0.015	0.019
174.601	0.03	0.003	0.002	0.014	0.018
174.801	0.031	0.004	0.003	0.015	0.019
175.001	0.031	0.004	0.003	0.016	0.019
175.201	0.031	0.004	0.003	0.015	0.019
175.401	0.031	0.004	0.003	0.015	0.02
175.601	0.031	0.004	0.003	0.016	0.02
175.801	0.031	0.004	0.003	0.015	0.019
176.001	0.03	0.004	0.003	0.015	0.019
176.201	0.03	0.003	0.002	0.015	0.019
176.401	0.03	0.002	0.002	0.015	0.019
176.601	0.029	0.002	0.001	0.015	0.018
176.801	0.03	0.002	0.001	0.015	0.018
177.001	0.03	0.002	0	0.015	0.018
177.201	0.029	0.002	0	0.015	0.018
177.401	0.03	0.002	0.001	0.016	0.019
177.601	0.03	0.002	0.001	0.016	0.019
177.801	0.03	0.002	0.002	0.016	0.019
178.001	0.03	0.002	0.001	0.016	0.019
178.201	0.03	0.002	0.002	0.016	0.019
178.401	0.029	0.001	0.002	0.015	0.018
178.601	0.029	0.002	0.001	0.015	0.018
178.801	0.03	0.001	0.002	0.016	0.019
179.001	0.03	0.002	0.002	0.016	0.019
179.201	0.03	0.002	0.002	0.015	0.019
179.401	0.029	0.001	0.001	0.015	0.019
179.601	0.029	0.001	0.001	0.015	0.019
179.801	0.029	0.002	0.001	0.015	0.019
180.001	0.03	0.002	0.001	0.015	0.019
180.201	0.03	0.002	0.001	0.015	0.019
180.401	0.031	0.002	0.001	0.015	0.02
180.601	0.031	0.002	0.001	0.015	0.02
180.801	0.031	0.002	0.001	0.015	0.02
181.001	0.031	0.002	0.001	0.015	0.02
181.201	0.032	0.003	0.002	0.016	0.021
181.401	0.032	0.003	0.002	0.017	0.021
181.601	0.032	0.004	0.002	0.017	0.021
181.801	0.033	0.004	0.003	0.017	0.021
182.001	0.033	0.005	0.003	0.017	0.021
182.201	0.033	0.004	0.004	0.017	0.021
182.401	0.033	0.004	0.004	0.017	0.02
182.601	0.033	0.004	0.004	0.017	0.02
182.801	0.033	0.004	0.004	0.017	0.02
183.001	0.033	0.004	0.004	0.016	0.02
183.201	0.032	0.004	0.004	0.016	0.02
183.401	0.032	0.004	0.004	0.016	0.02
183.601	0.032	0.004	0.004	0.016	0.02
183.801	0.032	0.004	0.004	0.016	0.02
184.001	0.031	0.003	0.003	0.015	0.019
184.201	0.031	0.003	0.003	0.014	0.018
184.401	0.031	0.002	0.002	0.014	0.018
184.601	0.03	0.002	0.002	0.014	0.018
184.801	0.03	0.001	0.002	0.013	0.018
185.001	0.03	0.001	0.001	0.013	0.017
185.201	0.03	0.001	0.002	0.014	0.018
185.401	0.03	0.001	0.002	0.014	0.017
185.601	0.03	0.002	0.002	0.014	0.017
185.801	0.031	0.002	0.002	0.014	0.018
186.001	0.03	0.001	0.001	0.014	0.017
186.201	0.031	0.002	0.001	0.015	0.018
186.401	0.031	0.002	0.002	0.015	0.019
186.601	0.031	0.002	0.002	0.015	0.019
186.801	0.032	0.003	0.002	0.015	0.02
187.001	0.032	0.003	0.003	0.016	0.02
187.201	0.032	0.003	0.002	0.017	0.021
187.401	0.032	0.004	0.002	0.017	0.021
187.601	0.031	0.004	0.002	0.017	0.021
187.801	0.031	0.004	0.002	0.017	0.021
188.001	0.031	0.004	0.002	0.017	0.021
188.201	0.031	0.004	0.002	0.016	0.021
188.401	0.031	0.004	0.002	0.015	0.022
188.601	0.031	0.004	0.003	0.016	0.021
188.801	0.031	0.003	0.003	0.015	0.021
189.001	0.031	0.003	0.003	0.015	0.021
189.201	0.031	0.003	0.003	0.016	0.021
189.401	0.031	0.002	0.003	0.015	0.021
189.601	0.031	0.002	0.003	0.015	0.021
189.801	0.031	0.002	0.003	0.015	0.021
190.001	0.031	0.002	0.004	0.016	0.021
190.201	0.031	0.002	0.004	0.016	0.022
190.401	0.031	0.002	0.003	0.016	0.021
190.601	0.031	0.002	0.004	0.016	0.021
190.801	0.031	0.002	0.004	0.016	0.021
191.001	0.031	0.003	0.003	0.017	0.021
191.201	0.031	0.003	0.002	0.016	0.021
191.401	0.031	0.003	0.002	0.017	0.021
191.601	0.031	0.004	0.002	0.017	0.022
191.801	0.031	0.004	0.002	0.016	0.022
192.001	0.032	0.004	0.003	0.017	0.022
192.201	0.032	0.004	0.003	0.016	0.021
192.401	0.032	0.004	0.003	0.015	0.021
192.601	0.032	0.004	0.003	0.016	0.021
192.801	0.032	0.003	0.003	0.015	0.021
193.001	0.031	0.003	0.003	0.015	0.021
193.201	0.031	0.002	0.003	0.015	0.02
193.401	0.031	0.002	0.003	0.014	0.02
193.601	0.031	0.001	0.003	0.014	0.02
193.801	0.031	0.002	0.004	0.015	0.02
194.001	0.031	0.002	0.004	0.016	0.02
194.201	0.031	0.001	0.004	0.016	0.02
194.401	0.031	0.001	0.004	0.015	0.02
194.601	0.03	0.002	0.004	0.015	0.02
194.801	0.031	0.002	0.003	0.016	0.02
195.001	0.032	0.003	0.003	0.016	0.02
195.201	0.031	0.003	0.002	0.016	0.02
195.401	0.031	0.004	0.003	0.016	0.021
195.601	0.031	0.004	0.004	0.016	0.02
195.801	0.032	0.004	0.004	0.016	0.02
196.001	0.032	0.004	0.004	0.016	0.02
196.201	0.032	0.004	0.004	0.016	0.02
196.401	0.032	0.004	0.004	0.017	0.02
196.601	0.032	0.004	0.004	0.017	0.02
196.801	0.032	0.004	0.004	0.016	0.019
197.001	0.032	0.004	0.005	0.017	0.02
197.201	0.033	0.004	0.005	0.017	0.02
197.401	0.033	0.004	0.005	0.018	0.021
197.601	0.033	0.004	0.005	0.018	0.021
197.801	0.033	0.004	0.005	0.018	0.021
198.001	0.033	0.004	0.005	0.018	0.021
198.201	0.032	0.004	0.004	0.018	0.02
198.401	0.032	0.004	0.003	0.017	0.02
198.601	0.032	0.004	0.003	0.017	0.02
198.801	0.033	0.004	0.003	0.017	0.02
199.001	0.033	0.003	0.003	0.017	0.02
199.201	0.032	0.003	0.002	0.016	0.019
199.401	0.032	0.003	0.002	0.017	0.02
199.601	0.032	0.002	0.002	0.017	0.02
199.801	0.032	0.002	0.002	0.017	0.02
200.001	0.032	0.002	0.002	0.017	0.021
200.201	0.033	0.002	0.002	0.017	0.02
200.401	0.034	0.002	0.002	0.017	0.021
200.601	0.033	0.003	0.003	0.017	0.021
200.801	0.034	0.003	0.004	0.018	0.021
201.001	0.034	0.003	0.005	0.018	0.022
201.201	0.035	0.004	0.005	0.018	0.022
201.401	0.034	0.004	0.005	0.018	0.022
201.601	0.034	0.004	0.004	0.017	0.022
201.801	0.034	0.004	0.004	0.017	0.022
202.001	0.033	0.004	0.004	0.016	0.021
202.201	0.033	0.004	0.004	0.016	0.021
202.401	0.033	0.004	0.004	0.016	0.02
202.601	0.032	0.003	0.003	0.016	0.02
202.801	0.032	0.004	0.004	0.015	0.019
203.001	0.032	0.003	0.004	0.015	0.019
203.201	0.032	0.003	0.003	0.015	0.018
203.401	0.032	0.003	0.003	0.015	0.018
203.601	0.031	0.002	0.004	0.015	0.018
203.801	0.031	0.003	0.004	0.015	0.018
204.001	0.03	0.002	0.004	0.015	0.018
204.201	0.03	0.003	0.005	0.016	0.018
204.401	0.031	0.003	0.006	0.016	0.018
204.601	0.03	0.003	0.007	0.016	0.019
204.801	0.031	0.003	0.007	0.017	0.02
205.001	0.031	0.003	0.007	0.017	0.02
205.201	0.031	0.004	0.006	0.017	0.02
205.401	0.031	0.004	0.006	0.017	0.021
205.601	0.031	0.004	0.006	0.017	0.02
205.801	0.031	0.004	0.006	0.018	0.021
206.001	0.031	0.003	0.005	0.017	0.021
206.201	0.032	0.003	0.005	0.017	0.021
206.401	0.031	0.002	0.004	0.016	0.02
206.601	0.031	0.003	0.004	0.016	0.019
206.801	0.031	0.003	0.004	0.016	0.019
207.001	0.032	0.003	0.004	0.016	0.019
207.201	0.032	0.002	0.004	0.016	0.019
207.401	0.032	0.002	0.004	0.016	0.019
207.601	0.032	0.002	0.005	0.017	0.019
207.801	0.032	0.002	0.005	0.016	0.019
208.001	0.031	0.002	0.005	0.016	0.019
208.201	0.032	0.003	0.006	0.017	0.02
208.401	0.032	0.003	0.006	0.017	0.02
208.601	0.032	0.003	0.006	0.017	0.02
208.801	0.032	0.003	0.006	0.017	0.02
209.001	0.033	0.003	0.006	0.017	0.02
209.201	0.033	0.003	0.006	0.018	0.02
209.401	0.033	0.003	0.006	0.017	0.02
209.601	0.033	0.004	0.006	0.018	0.021
209.801	0.033	0.004	0.006	0.018	0.021
210.001	0.033	0.003	0.006	0.018	0.021
210.201	0.033	0.003	0.006	0.017	0.021
210.401	0.033	0.004	0.006	0.018	0.021
210.601	0.034	0.004	0.007	0.017	0.021
210.801	0.034	0.004	0.007	0.017	0.021
211.001	0.035	0.005	0.007	0.018	0.021
211.201	0.034	0.005	0.007	0.018	0.022
211.401	0.034	0.005	0.006	0.018	0.022
211.601	0.034	0.005	0.006	0.018	0.022
211.801	0.033	0.005	0.006	0.017	0.022
212.001	0.032	0.005	0.006	0.017	0.021
212.201	0.032	0.006	0.005	0.017	0.021
212.401	0.032	0.006	0.005	0.016	0.021
212.601	0.032	0.006	0.005	0.016	0.021
212.801	0.031	0.005	0.005	0.016	0.02
213.001	0.031	0.005	0.005	0.016	0.021
213.201	0.031	0.005	0.005	0.016	0.02
213.401	0.031	0.004	0.004	0.015	0.02
213.601	0.032	0.004	0.004	0.016	0.02
213.801	0.032	0.004	0.004	0.016	0.02
214.001	0.033	0.004	0.005	0.016	0.02
214.201	0.032	0.004	0.004	0.016	0.02
214.401	0.032	0.004	0.005	0.016	0.019
214.601	0.032	0.004	0.004	0.016	0.019
214.801	0.032	0.003	0.005	0.016	0.019
215.001	0.033	0.004	0.005	0.016	0.02
215.201	0.033	0.003	0.005	0.016	0.02
215.401	0.033	0.003	0.004	0.016	0.02
215.601	0.033	0.003	0.004	0.015	0.02
215.801	0.032	0.003	0.004	0.015	0.02
216.001	0.032	0.003	0.003	0.015	0.019
216.201	0.032	0.003	0.003	0.015	0.019
216.401	0.033	0.003	0.003	0.015	0.02
216.601	0.032	0.003	0.003	0.015	0.019
216.801	0.032	0.003	0.003	0.015	0.019
217.001	0.032	0.003	0.003	0.015	0.019
217.201	0.032	0.003	0.002	0.015	0.019
217.401	0.033	0.003	0.003	0.016	0.02
217.601	0.033	0.004	0.003	0.017	0.02
217.801	0.033	0.004	0.004	0.017	0.021
218.001	0.033	0.004	0.004	0.018	0.021
218.201	0.032	0.004	0.003	0.017	0.02
218.401	0.032	0.003	0.004	0.017	0.021
218.601	0.032	0.003	0.003	0.017	0.021
218.801	0.031	0.003	0.003	0.017	0.02
219.001	0.031	0.003	0.003	0.017	0.021
219.201	0.032	0.003	0.003	0.016	0.021
219.401	0.032	0.003	0.003	0.016	0.021
219.601	0.032	0.003	0.002	0.016	0.021
219.801	0.032	0.003	0.003	0.016	0.021
220.001	0.032	0.002	0.003	0.016	0.021
220.201	0.032	0.003	0.004	0.016	0.021
220.401	0.033	0.003	0.004	0.017	0.022
220.601	0.032	0.003	0.003	0.016	0.022
220.801	0.033	0.004	0.004	0.017	0.022
221.001	0.033	0.004	0.004	0.018	0.022
221.201	0.034	0.004	0.005	0.019	0.022
221.401	0.034	0.005	0.005	0.019	0.023
221.601	0.034	0.005	0.006	0.019	0.023
221.801	0.034	0.005	0.006	0.019	0.023
222.001	0.034	0.005	0.006	0.019	0.023
222.201	0.034	0.005	0.006	0.019	0.023
222.401	0.034	0.005	0.005	0.018	0.023
222.601	0.033	0.004	0.005	0.018	0.022
222.801	0.033	0.004	0.005	0.018	0.021
223.001	0.033	0.004	0.005	0.017	0.021
223.201	0.034	0.004	0.004	0.017	0.021
223.401	0.033	0.004	0.004	0.017	0.021
223.601	0.033	0.003	0.004	0.016	0.021
223.801	0.034	0.004	0.004	0.016	0.021
224.001	0.034	0.005	0.004	0.017	0.021
224.201	0.034	0.005	0.005	0.017	0.021
224.401	0.034	0.006	0.004	0.017	0.021
224.601	0.035	0.006	0.004	0.017	0.021
224.801	0.035	0.006	0.004	0.017	0.021
225.001	0.035	0.006	0.004	0.017	0.021
225.201	0.035	0.006	0.004	0.017	0.021
225.401	0.035	0.006	0.004	0.017	0.021
225.601	0.034	0.006	0.005	0.018	0.021
225.801	0.034	0.006	0.005	0.018	0.021
226.001	0.034	0.006	0.005	0.018	0.022
226.201	0.034	0.006	0.005	0.018	0.022
226.401	0.033	0.005	0.005	0.018	0.021
226.601	0.033	0.005	0.005	0.018	0.021
226.801	0.033	0.004	0.005	0.018	0.021
227.001	0.033	0.004	0.006	0.018	0.021
227.201	0.033	0.004	0.006	0.018	0.022
227.401	0.032	0.004	0.005	0.017	0.022
227.601	0.033	0.004	0.005	0.017	0.022
227.801	0.033	0.004	0.005	0.017	0.022
228.001	0.032	0.004	0.005	0.017	0.021
228.201	0.032	0.004	0.004	0.017	0.021
228.401	0.033	0.004	0.004	0.017	0.022
228.601	0.033	0.004	0.004	0.017	0.022
228.801	0.032	0.003	0.004	0.017	0.021
229.001	0.032	0.004	0.003	0.017	0.022
229.201	0.032	0.004	0.003	0.017	0.021
229.401	0.033	0.004	0.003	0.017	0.021
229.601	0.033	0.004	0.003	0.017	0.021
229.801	0.033	0.004	0.003	0.017	0.021
230.001	0.033	0.005	0.002	0.017	0.021
230.201	0.033	0.005	0.003	0.018	0.02
230.401	0.033	0.005	0.002	0.018	0.02
230.601	0.034	0.006	0.003	0.019	0.021
230.801	0.034	0.006	0.003	0.019	0.021
231.001	0.034	0.007	0.003	0.019	0.021
231.201	0.034	0.007	0.003	0.019	0.022
231.401	0.034	0.007	0.003	0.018	0.021
231.601	0.034	0.006	0.003	0.018	0.021
231.801	0.033	0.005	0.003	0.017	0.02
232.001	0.033	0.004	0.003	0.018	0.02
232.201	0.033	0.004	0.003	0.017	0.02
232.401	0.033	0.004	0.003	0.017	0.02
232.601	0.033	0.003	0.003	0.016	0.019
232.801	0.032	0.002	0.002	0.016	0.018
233.001	0.032	0.002	0.002	0.016	0.018
233.201	0.032	0.001	0.002	0.015	0.018
233.401	0.032	0.001	0.001	0.015	0.017
233.601	0.032	0.002	0.001	0.015	0.017
233.801	0.032	0.002	0.001	0.015	0.018
234.001	0.032	0.003	0.001	0.015	0.018
234.201	0.032	0.003	0.001	0.016	0.019
234.401	0.032	0.003	0.002	0.016	0.02
234.601	0.032	0.003	0.001	0.017	0.02
234.801	0.032	0.004	0.001	0.017	0.021
235.001	0.032	0.004	0.001	0.017	0.021
235.201	0.033	0.003	0.001	0.017	0.021
235.401	0.033	0.003	0	0.016	0.021
235.601	0.033	0.003	0.001	0.016	0.021
235.801	0.033	0.003	0.001	0.017	0.021
236.001	0.033	0.004	0.001	0.017	0.021
236.201	0.032	0.004	0.001	0.017	0.021
236.401	0.032	0.004	0.002	0.017	0.02
236.601	0.032	0.004	0.001	0.016	0.02
236.801	0.032	0.004	0.002	0.016	0.02
237.001	0.032	0.004	0.002	0.015	0.019
237.201	0.033	0.004	0.002	0.014	0.019
237.401	0.034	0.005	0.002	0.015	0.02
237.601	0.034	0.005	0.002	0.015	0.02
237.801	0.034	0.005	0.002	0.015	0.02
238.001	0.034	0.005	0.002	0.015	0.02
238.201	0.035	0.005	0.003	0.016	0.021
238.401	0.034	0.005	0.003	0.016	0.021
238.601	0.034	0.005	0.003	0.016	0.021
238.801	0.034	0.005	0.003	0.016	0.021
239.001	0.035	0.004	0.003	0.016	0.021
239.201	0.034	0.003	0.003	0.016	0.02
239.401	0.034	0.004	0.003	0.017	0.021
239.601	0.033	0.004	0.004	0.018	0.021
239.801	0.033	0.003	0.004	0.018	0.021
240.001	0.033	0.003	0.003	0.018	0.02
240.201	0.032	0.002	0.003	0.018	0.02
240.401	0.032	0.002	0.004	0.018	0.021
240.601	0.032	0.002	0.003	0.017	0.021
240.801	0.032	0.001	0.003	0.017	0.021
241.001	0.032	0.001	0.003	0.017	0.02
241.201	0.032	0.001	0.002	0.017	0.021
241.401	0.033	0.001	0.002	0.017	0.021
241.601	0.032	0.002	0.002	0.017	0.021
241.801	0.033	0.002	0.002	0.017	0.021
242.001	0.033	0.003	0.002	0.017	0.021
242.201	0.033	0.003	0.002	0.017	0.022
242.401	0.033	0.004	0.003	0.017	0.022
242.601	0.034	0.004	0.002	0.018	0.022
242.801	0.034	0.004	0.003	0.018	0.023
243.001	0.034	0.005	0.002	0.018	0.022
243.201	0.034	0.005	0.002	0.018	0.023
243.401	0.034	0.005	0.002	0.018	0.022
243.601	0.034	0.004	0.002	0.018	0.021
243.801	0.034	0.004	0.002	0.018	0.022
244.001	0.034	0.004	0.002	0.019	0.022
244.201	0.034	0.004	0.002	0.018	0.022
244.401	0.034	0.004	0.002	0.018	0.021
244.601	0.034	0.004	0.002	0.018	0.021
244.801	0.034	0.004	0.002	0.017	0.02
245.001	0.034	0.004	0.002	0.018	0.02
245.201	0.034	0.005	0.003	0.018	0.02
245.401	0.035	0.006	0.004	0.018	0.021
245.601	0.035	0.006	0.005	0.018	0.021
245.801	0.035	0.006	0.006	0.018	0.021
246.001	0.035	0.006	0.006	0.018	0.022
246.201	0.035	0.006	0.006	0.018	0.022
246.401	0.035	0.007	0.006	0.018	0.022
246.601	0.035	0.007	0.006	0.019	0.022
246.801	0.035	0.008	0.006	0.019	0.023
247.001	0.035	0.007	0.005	0.018	0.023
247.201	0.034	0.007	0.005	0.018	0.023
247.401	0.033	0.007	0.004	0.018	0.022
247.601	0.033	0.006	0.004	0.018	0.022
247.801	0.033	0.005	0.003	0.018	0.022
248.001	0.033	0.005	0.002	0.018	0.022
248.201	0.033	0.004	0.001	0.017	0.022
248.401	0.032	0.003	0.001	0.017	0.021
248.601	0.032	0.003	0.001	0.016	0.021
248.801	0.033	0.003	0.001	0.016	0.021
249.001	0.033	0.003	0.002	0.016	0.021
249.201	0.033	0.003	0.003	0.016	0.021
249.401	0.033	0.003	0.003	0.016	0.021
249.601	0.032	0.002	0.003	0.016	0.021
249.801	0.032	0.002	0.003	0.016	0.02
250.001	0.032	0.003	0.003	0.015	0.02
250.201	0.032	0.003	0.004	0.015	0.021
250.401	0.032	0.004	0.004	0.016	0.021
250.601	0.033	0.005	0.005	0.017	0.022
250.801	0.033	0.006	0.005	0.016	0.022
251.001	0.033	0.007	0.005	0.017	0.023
251.201	0.033	0.007	0.005	0.017	0.024
251.401	0.033	0.007	0.005	0.018	0.024
251.601	0.034	0.007	0.005	0.018	0.025
251.801	0.034	0.007	0.005	0.018	0.025
252.001	0.034	0.007	0.004	0.017	0.025
252.201	0.034	0.006	0.004	0.017	0.025
252.401	0.034	0.005	0.004	0.016	0.024
252.601	0.034	0.005	0.004	0.016	0.024
252.801	0.035	0.005	0.004	0.017	0.024
253.001	0.034	0.005	0.003	0.016	0.023
253.201	0.033	0.004	0.002	0.015	0.022
253.401	0.033	0.003	0.001	0.015	0.021
253.601	0.032	0.002	0.001	0.015	0.02
253.801	0.032	0.002	0.001	0.014	0.02
254.001	0.032	0.003	0	0.014	0.02
254.201	0.032	0.003	0	0.015	0.02
254.401	0.032	0.003	0.001	0.015	0.02
254.601	0.033	0.003	0.001	0.016	0.021
254.801	0.033	0.005	0.002	0.017	0.022
255.001	0.034	0.005	0.002	0.017	0.022
255.201	0.034	0.005	0.003	0.017	0.023
255.401	0.034	0.005	0.003	0.017	0.022
255.601	0.035	0.005	0.003	0.018	0.023
255.801	0.035	0.005	0.003	0.017	0.023
256.001	0.035	0.005	0.004	0.017	0.023
256.201	0.036	0.005	0.004	0.018	0.023
256.401	0.036	0.006	0.004	0.018	0.023
256.601	0.036	0.007	0.004	0.018	0.023
256.801	0.036	0.007	0.003	0.018	0.022
257.001	0.035	0.006	0.003	0.017	0.021
257.201	0.034	0.006	0.002	0.017	0.021
257.401	0.035	0.006	0.002	0.017	0.021
257.601	0.034	0.006	0.002	0.017	0.021
257.801	0.034	0.007	0.002	0.017	0.021
258.001	0.034	0.007	0.002	0.017	0.021
258.201	0.034	0.006	0.002	0.018	0.022
258.401	0.034	0.006	0.002	0.017	0.022
258.601	0.034	0.007	0.002	0.017	0.023
258.801	0.035	0.007	0.002	0.017	0.023
259.001	0.035	0.007	0.002	0.017	0.023
259.201	0.035	0.006	0.002	0.017	0.023
259.401	0.034	0.006	0.002	0.017	0.023
259.601	0.034	0.005	0.002	0.017	0.023
259.801	0.034	0.005	0.002	0.016	0.023
260.001	0.034	0.005	0.002	0.016	0.022
260.201	0.034	0.004	0.002	0.016	0.022
260.401	0.033	0.003	0.001	0.016	0.021
260.601	0.032	0.003	0.001	0.015	0.021
260.801	0.032	0.002	0.001	0.015	0.02
261.001	0.032	0.002	0.001	0.015	0.02
261.201	0.032	0.003	0.001	0.016	0.02
261.401	0.032	0.003	0.002	0.016	0.02
261.601	0.032	0.003	0.001	0.016	0.02
261.801	0.032	0.004	0.002	0.016	0.02
262.001	0.032	0.004	0.002	0.015	0.02
262.201	0.032	0.004	0.002	0.015	0.02
262.401	0.031	0.004	0.001	0.014	0.02
262.601	0.032	0.005	0.002	0.015	0.02
262.801	0.033	0.006	0.002	0.015	0.02
263.001	0.033	0.006	0.003	0.016	0.02
263.201	0.033	0.006	0.002	0.015	0.02
263.401	0.033	0.006	0.002	0.015	0.02
263.601	0.034	0.005	0.002	0.015	0.02
263.801	0.034	0.005	0.002	0.015	0.02
264.001	0.034	0.005	0.002	0.016	0.02
264.201	0.034	0.005	0.003	0.016	0.02
264.401	0.034	0.004	0.003	0.016	0.021
264.601	0.034	0.005	0.003	0.017	0.021
264.801	0.035	0.006	0.004	0.017	0.022
265.001	0.034	0.006	0.003	0.017	0.022
265.201	0.034	0.005	0.004	0.017	0.022
265.401	0.035	0.006	0.004	0.017	0.023
265.601	0.035	0.006	0.004	0.017	0.022
265.801	0.035	0.005	0.004	0.017	0.022
266.001	0.034	0.005	0.004	0.016	0.023
266.201	0.033	0.004	0.003	0.016	0.022
266.401	0.033	0.005	0.003	0.016	0.023
266.601	0.034	0.005	0.004	0.016	0.023
266.801	0.034	0.005	0.004	0.016	0.022
267.001	0.034	0.004	0.004	0.016	0.022
267.201	0.035	0.004	0.004	0.016	0.022
267.401	0.034	0.004	0.004	0.016	0.022
267.601	0.035	0.004	0.004	0.017	0.022
267.801	0.034	0.004	0.004	0.016	0.022
268.001	0.034	0.004	0.004	0.017	0.023
268.201	0.034	0.004	0.004	0.017	0.023
268.401	0.033	0.004	0.004	0.016	0.023
268.601	0.033	0.004	0.003	0.016	0.022
268.801	0.033	0.004	0.003	0.016	0.023
269.001	0.033	0.003	0.003	0.015	0.022
269.201	0.033	0.003	0.003	0.016	0.023
269.401	0.033	0.003	0.003	0.016	0.023
269.601	0.032	0.003	0.002	0.015	0.022
269.801	0.032	0.002	0.002	0.015	0.022
270.001	0.033	0.003	0.003	0.015	0.023
270.201	0.033	0.003	0.002	0.015	0.022
270.401	0.034	0.004	0.003	0.016	0.023
270.601	0.034	0.004	0.003	0.016	0.023
270.801	0.034	0.005	0.004	0.016	0.022
271.001	0.035	0.005	0.004	0.016	0.023
271.201	0.035	0.006	0.005	0.016	0.023
271.401	0.035	0.006	0.005	0.017	0.023
271.601	0.036	0.006	0.006	0.018	0.023
271.801	0.036	0.006	0.006	0.018	0.023
272.001	0.036	0.006	0.006	0.018	0.023
272.201	0.035	0.006	0.006	0.018	0.023
272.401	0.036	0.006	0.006	0.018	0.023
272.601	0.035	0.005	0.007	0.018	0.023
272.801	0.035	0.005	0.007	0.018	0.023
273.001	0.035	0.005	0.007	0.018	0.023
273.201	0.035	0.005	0.008	0.018	0.023
273.401	0.035	0.005	0.008	0.018	0.024
273.601	0.035	0.004	0.007	0.017	0.023
273.801	0.035	0.004	0.006	0.017	0.023
274.001	0.035	0.005	0.006	0.017	0.024
274.201	0.035	0.005	0.005	0.016	0.024
274.401	0.035	0.005	0.005	0.016	0.024
274.601	0.034	0.005	0.005	0.016	0.024
274.801	0.034	0.005	0.005	0.016	0.024
275.001	0.034	0.005	0.005	0.016	0.024
275.201	0.035	0.005	0.004	0.016	0.024
275.401	0.035	0.005	0.005	0.016	0.025
275.601	0.036	0.005	0.005	0.016	0.025
275.801	0.035	0.004	0.004	0.016	0.025
276.001	0.035	0.005	0.004	0.016	0.025
276.201	0.035	0.005	0.005	0.016	0.025
276.401	0.036	0.006	0.006	0.017	0.025
276.601	0.036	0.006	0.006	0.017	0.025
276.801	0.036	0.006	0.005	0.017	0.024
277.001	0.036	0.006	0.005	0.017	0.024
277.201	0.036	0.006	0.006	0.017	0.024
277.401	0.036	0.006	0.005	0.017	0.024
277.601	0.035	0.006	0.005	0.017	0.023
277.801	0.035	0.006	0.004	0.018	0.023
278.001	0.034	0.005	0.004	0.017	0.022
278.201	0.034	0.005	0.004	0.017	0.022
278.401	0.033	0.005	0.004	0.017	0.021
278.601	0.033	0.004	0.003	0.017	0.021
278.801	0.034	0.004	0.004	0.017	0.022
279.001	0.034	0.004	0.005	0.018	0.022
279.201	0.035	0.004	0.005	0.018	0.022
279.401	0.035	0.004	0.005	0.018	0.023
279.601	0.034	0.004	0.005	0.017	0.023
279.801	0.035	0.004	0.005	0.018	0.023
280.001	0.035	0.004	0.006	0.018	0.023
280.201	0.036	0.004	0.007	0.018	0.023
280.401	0.036	0.005	0.007	0.018	0.024
280.601	0.036	0.004	0.006	0.018	0.023
280.801	0.036	0.004	0.005	0.017	0.023
281.001	0.036	0.004	0.006	0.017	0.023
281.201	0.036	0.005	0.006	0.017	0.024
281.401	0.036	0.005	0.005	0.016	0.024
281.601	0.036	0.005	0.005	0.017	0.024
281.801	0.035	0.005	0.005	0.016	0.024
282.001	0.034	0.004	0.004	0.016	0.023
282.201	0.035	0.005	0.005	0.017	0.024
282.401	0.035	0.005	0.005	0.017	0.024
282.601	0.035	0.005	0.005	0.017	0.024
282.801	0.035	0.006	0.005	0.017	0.025
283.001	0.035	0.005	0.005	0.017	0.025
283.201	0.035	0.006	0.005	0.018	0.024
283.401	0.035	0.006	0.005	0.018	0.024
283.601	0.036	0.006	0.005	0.018	0.025
283.801	0.036	0.006	0.005	0.018	0.024
284.001	0.035	0.006	0.005	0.018	0.024
284.201	0.035	0.006	0.005	0.017	0.024
284.401	0.035	0.006	0.004	0.017	0.024
284.601	0.035	0.006	0.004	0.017	0.023
284.801	0.035	0.007	0.004	0.016	0.023
285.001	0.035	0.008	0.004	0.017	0.024
285.201	0.035	0.008	0.004	0.018	0.024
285.401	0.035	0.008	0.004	0.018	0.024
285.601	0.034	0.008	0.004	0.018	0.024
285.801	0.034	0.008	0.003	0.017	0.023
286.001	0.034	0.007	0.003	0.017	0.023
286.201	0.035	0.008	0.004	0.018	0.024
286.401	0.035	0.007	0.004	0.018	0.023
286.601	0.034	0.007	0.004	0.017	0.023
286.801	0.035	0.006	0.004	0.017	0.023
287.001	0.035	0.006	0.004	0.017	0.023
287.201	0.036	0.006	0.004	0.017	0.023
287.401	0.035	0.006	0.004	0.017	0.023
287.601	0.035	0.005	0.003	0.016	0.023
287.801	0.034	0.004	0.003	0.015	0.023
288.001	0.035	0.005	0.004	0.016	0.023
288.201	0.035	0.005	0.004	0.016	0.024
288.401	0.034	0.005	0.004	0.016	0.024
288.601	0.035	0.006	0.004	0.016	0.024
288.801	0.035	0.006	0.004	0.016	0.024
289.001	0.035	0.006	0.004	0.017	0.024
289.201	0.034	0.006	0.004	0.018	0.024
289.401	0.034	0.006	0.004	0.018	0.025
289.601	0.035	0.006	0.005	0.019	0.025
289.801	0.035	0.007	0.005	0.019	0.025
290.001	0.035	0.006	0.005	0.02	0.025
290.201	0.035	0.007	0.005	0.02	0.025
290.401	0.035	0.006	0.004	0.019	0.025
290.601	0.035	0.006	0.004	0.02	0.025
290.801	0.036	0.007	0.004	0.02	0.025
291.001	0.035	0.006	0.004	0.02	0.025
291.201	0.036	0.006	0.004	0.02	0.026
291.401	0.036	0.006	0.004	0.02	0.026
291.601	0.035	0.005	0.003	0.019	0.025
291.801	0.035	0.005	0.003	0.019	0.024
292.001	0.036	0.006	0.004	0.019	0.024
292.201	0.035	0.005	0.003	0.018	0.024
292.401	0.036	0.005	0.003	0.018	0.023
292.601	0.036	0.005	0.004	0.018	0.023
292.801	0.036	0.005	0.004	0.018	0.023
293.001	0.036	0.005	0.004	0.019	0.022
293.201	0.036	0.005	0.004	0.019	0.022
293.401	0.036	0.005	0.004	0.019	0.022
293.601	0.036	0.005	0.005	0.018	0.022
293.801	0.035	0.006	0.005	0.018	0.022
294.001	0.035	0.005	0.005	0.018	0.022
294.201	0.034	0.006	0.004	0.017	0.022
294.401	0.034	0.005	0.005	0.018	0.022
294.601	0.034	0.005	0.005	0.018	0.022
294.801	0.034	0.006	0.005	0.018	0.023
295.001	0.034	0.006	0.005	0.018	0.023
295.201	0.034	0.006	0.005	0.018	0.024
295.401	0.034	0.006	0.004	0.017	0.023
295.601	0.033	0.005	0.004	0.017	0.023
295.801	0.033	0.006	0.004	0.017	0.023
296.001	0.034	0.006	0.004	0.018	0.024
296.201	0.034	0.006	0.004	0.018	0.024
296.401	0.035	0.007	0.005	0.018	0.025
296.601	0.036	0.007	0.005	0.018	0.025
296.801	0.036	0.007	0.005	0.018	0.025
297.001	0.036	0.007	0.005	0.018	0.025
297.201	0.037	0.007	0.006	0.018	0.025
297.401	0.037	0.007	0.006	0.018	0.025
297.601	0.037	0.007	0.005	0.017	0.024
297.801	0.037	0.007	0.005	0.017	0.024
298.001	0.037	0.007	0.005	0.018	0.024
298.201	0.037	0.007	0.006	0.018	0.024
298.401	0.036	0.006	0.005	0.018	0.023
298.601	0.037	0.006	0.005	0.017	0.023
298.801	0.037	0.006	0.005	0.017	0.023
299.001	0.037	0.006	0.005	0.017	0.023
299.201	0.036	0.007	0.005	0.018	0.023
299.401	0.036	0.007	0.004	0.017	0.023
299.601	0.036	0.007	0.004	0.018	0.023
299.801	0.036	0.007	0.004	0.018	0.023
300.001	0.036	0.007	0.004	0.018	0.024
300.201	0.036	0.007	0.004	0.018	0.024
300.401	0.036	0.007	0.004	0.017	0.024
300.601	0.036	0.007	0.003	0.017	0.024
300.801	0.036	0.006	0.003	0.018	0.024
301.001	0.036	0.006	0.003	0.017	0.024
301.201	0.036	0.006	0.003	0.017	0.024
301.401	0.035	0.005	0.002	0.017	0.023
301.601	0.035	0.005	0.002	0.016	0.023
301.801	0.035	0.005	0.002	0.016	0.023
302.001	0.035	0.005	0.002	0.016	0.024
302.201	0.034	0.004	0.002	0.016	0.023
302.401	0.034	0.004	0.002	0.016	0.023
302.601	0.034	0.005	0.002	0.016	0.023
302.801	0.034	0.004	0.002	0.016	0.023
303.001	0.033	0.005	0.002	0.016	0.023
303.201	0.034	0.005	0.003	0.017	0.023
303.401	0.034	0.005	0.004	0.017	0.023
303.601	0.034	0.005	0.003	0.016	0.023
303.801	0.034	0.005	0.004	0.017	0.023
304.001	0.033	0.006	0.004	0.017	0.023
304.201	0.034	0.007	0.004	0.017	0.023
304.401	0.033	0.006	0.004	0.016	0.023
304.601	0.034	0.007	0.003	0.017	0.023
304.801	0.033	0.006	0.004	0.016	0.023
305.001	0.033	0.007	0.003	0.016	0.023
305.201	0.033	0.006	0.003	0.016	0.023
305.401	0.033	0.006	0.002	0.016	0.023
305.601	0.034	0.006	0.002	0.016	0.023
305.801	0.034	0.007	0.002	0.017	0.023
306.001	0.034	0.007	0.002	0.017	0.023
306.201	0.034	0.007	0.002	0.017	0.023
306.401	0.034	0.007	0.002	0.017	0.023
306.601	0.034	0.006	0.001	0.016	0.022
306.801	0.033	0.006	0.001	0.016	0.022
307.001	0.034	0.007	0.002	0.017	0.023
307.201	0.035	0.007	0.003	0.017	0.023
307.401	0.035	0.006	0.002	0.016	0.023
307.601	0.035	0.007	0.002	0.016	0.023
307.801	0.035	0.007	0.002	0.016	0.023
308.001	0.035	0.007	0.002	0.017	0.023
308.201	0.035	0.007	0.002	0.016	0.023
308.401	0.036	0.007	0.003	0.016	0.023
308.601	0.036	0.007	0.002	0.016	0.023
308.801	0.036	0.007	0.003	0.015	0.023
309.001	0.036	0.007	0.003	0.017	0.023
309.201	0.036	0.007	0.003	0.017	0.023
309.401	0.036	0.007	0.004	0.017	0.023
309.601	0.036	0.008	0.004	0.018	0.024
309.801	0.036	0.007	0.004	0.018	0.024
310.001	0.036	0.007	0.003	0.018	0.024
310.201	0.036	0.007	0.004	0.019	0.025
310.401	0.036	0.007	0.004	0.018	0.024
310.601	0.036	0.006	0.003	0.018	0.024
310.801	0.037	0.007	0.004	0.019	0.025
311.001	0.037	0.007	0.004	0.019	0.025
311.201	0.037	0.007	0.004	0.019	0.025
311.401	0.036	0.006	0.003	0.017	0.024
311.601	0.036	0.006	0.003	0.017	0.024
311.801	0.036	0.006	0.002	0.017	0.024
312.001	0.036	0.006	0.002	0.017	0.024
312.201	0.036	0.006	0.002	0.017	0.024
312.401	0.036	0.006	0.003	0.017	0.024
312.601	0.036	0.006	0.003	0.017	0.024
312.801	0.036	0.006	0.003	0.017	0.024
313.001	0.036	0.006	0.004	0.018	0.024
313.201	0.036	0.006	0.004	0.018	0.025
313.401	0.036	0.006	0.004	0.017	0.025
313.601	0.036	0.007	0.004	0.018	0.025
313.801	0.036	0.006	0.004	0.017	0.025
314.001	0.036	0.006	0.004	0.017	0.025
314.201	0.036	0.006	0.004	0.018	0.025
314.401	0.036	0.006	0.004	0.017	0.025
314.601	0.036	0.006	0.003	0.017	0.024
314.801	0.036	0.006	0.004	0.017	0.025
315.001	0.035	0.005	0.004	0.017	0.024
315.201	0.035	0.006	0.004	0.017	0.024
315.401	0.035	0.005	0.004	0.017	0.024
315.601	0.035	0.005	0.003	0.017	0.024
315.801	0.034	0.005	0.003	0.017	0.024
316.001	0.034	0.005	0.003	0.017	0.024
316.201	0.034	0.005	0.003	0.017	0.024
316.401	0.034	0.005	0.003	0.017	0.024
316.601	0.034	0.004	0.003	0.017	0.024
316.801	0.034	0.005	0.003	0.017	0.024
317.001	0.035	0.006	0.004	0.018	0.024
317.201	0.035	0.006	0.003	0.018	0.025
317.401	0.035	0.006	0.003	0.018	0.025
317.601	0.035	0.007	0.003	0.018	0.025
317.801	0.035	0.007	0.003	0.018	0.025
318.001	0.035	0.007	0.003	0.018	0.025
318.201	0.036	0.007	0.003	0.018	0.025
318.401	0.035	0.006	0.003	0.017	0.024
318.601	0.035	0.007	0.003	0.018	0.024
318.801	0.035	0.006	0.003	0.017	0.024
319.001	0.035	0.006	0.003	0.017	0.024
319.201	0.035	0.006	0.003	0.017	0.024
319.401	0.035	0.005	0.002	0.017	0.023
319.601	0.035	0.005	0.002	0.017	0.023
319.801	0.035	0.005	0.002	0.017	0.023
320.001	0.035	0.004	0.002	0.017	0.023
320.201	0.035	0.005	0.003	0.017	0.024
320.401	0.035	0.005	0.003	0.018	0.024
320.601	0.035	0.004	0.003	0.018	0.024
320.801	0.035	0.005	0.003	0.018	0.024
321.001	0.035	0.004	0.003	0.018	0.024
321.201	0.035	0.004	0.003	0.018	0.024
321.401	0.034	0.004	0.003	0.018	0.024
321.601	0.035	0.005	0.003	0.018	0.023
321.801	0.034	0.005	0.003	0.017	0.024
322.001	0.034	0.005	0.004	0.017	0.024
322.201	0.034	0.005	0.004	0.017	0.024
322.401	0.034	0.005	0.004	0.017	0.024
322.601	0.034	0.006	0.004	0.017	0.024
322.801	0.034	0.006	0.004	0.017	0.023
323.001	0.034	0.006	0.004	0.017	0.024
323.201	0.034	0.005	0.004	0.017	0.024
323.401	0.034	0.006	0.004	0.018	0.024
323.601	0.035	0.006	0.004	0.018	0.024
323.801	0.034	0.005	0.004	0.018	0.024
324.001	0.034	0.005	0.004	0.018	0.024
324.201	0.035	0.005	0.004	0.018	0.025
324.401	0.035	0.005	0.003	0.018	0.025
324.601	0.035	0.005	0.004	0.018	0.025
324.801	0.035	0.005	0.004	0.018	0.025
325.001	0.036	0.006	0.004	0.018	0.025
325.201	0.036	0.006	0.004	0.018	0.025
325.401	0.036	0.007	0.004	0.018	0.024
325.601	0.037	0.007	0.004	0.018	0.024
325.801	0.036	0.007	0.004	0.018	0.024
326.001	0.036	0.007	0.005	0.017	0.024
326.201	0.036	0.007	0.004	0.017	0.023
326.401	0.036	0.007	0.004	0.018	0.024
326.601	0.035	0.007	0.004	0.017	0.023
326.801	0.035	0.007	0.004	0.017	0.023
327.001	0.035	0.006	0.004	0.016	0.022
327.201	0.035	0.006	0.004	0.016	0.022
327.401	0.034	0.006	0.004	0.016	0.021
327.601	0.033	0.005	0.003	0.015	0.021
327.801	0.033	0.004	0.002	0.015	0.021
328.001	0.033	0.005	0.002	0.015	0.021
328.201	0.033	0.005	0.002	0.016	0.021
328.401	0.034	0.005	0.003	0.017	0.022
328.601	0.034	0.005	0.003	0.018	0.022
328.801	0.034	0.005	0.003	0.018	0.023
329.001	0.034	0.006	0.004	0.018	0.023
329.201	0.035	0.006	0.004	0.018	0.024
329.401	0.035	0.006	0.005	0.019	0.025
329.601	0.035	0.006	0.005	0.019	0.025
329.801	0.036	0.006	0.005	0.019	0.026
330.001	0.036	0.005	0.005	0.019	0.025
330.201	0.036	0.005	0.005	0.019	0.026
330.401	0.036	0.005	0.005	0.019	0.026
330.601	0.036	0.005	0.005	0.018	0.025
330.801	0.036	0.005	0.005	0.018	0.025
331.001	0.036	0.005	0.005	0.017	0.024
331.201	0.036	0.005	0.004	0.017	0.024
331.401	0.036	0.005	0.004	0.017	0.024
331.601	0.036	0.006	0.004	0.016	0.023
331.801	0.036	0.006	0.003	0.016	0.024
332.001	0.036	0.007	0.003	0.017	0.024
332.201	0.036	0.007	0.003	0.017	0.024
332.401	0.036	0.007	0.004	0.018	0.025
332.601	0.036	0.007	0.004	0.018	0.025
332.801	0.035	0.006	0.004	0.017	0.025
333.001	0.035	0.007	0.004	0.017	0.025
333.201	0.036	0.006	0.004	0.017	0.025
333.401	0.035	0.006	0.004	0.017	0.025
333.601	0.035	0.006	0.004	0.017	0.025
333.801	0.036	0.006	0.004	0.017	0.024
334.001	0.036	0.006	0.005	0.017	0.024
334.201	0.035	0.005	0.005	0.017	0.024
334.401	0.035	0.005	0.004	0.016	0.024
334.601	0.035	0.005	0.005	0.017	0.024
334.801	0.036	0.005	0.005	0.017	0.024
335.001	0.036	0.005	0.006	0.017	0.025
335.201	0.036	0.006	0.005	0.018	0.025
335.401	0.036	0.006	0.006	0.018	0.025
335.601	0.037	0.006	0.006	0.018	0.025
335.801	0.036	0.006	0.006	0.019	0.026
336.001	0.036	0.007	0.006	0.019	0.026
336.201	0.036	0.007	0.006	0.02	0.026
336.401	0.037	0.007	0.005	0.02	0.026
336.601	0.036	0.007	0.005	0.02	0.026
336.801	0.037	0.006	0.005	0.02	0.026
337.001	0.037	0.007	0.005	0.019	0.026
337.201	0.038	0.007	0.005	0.019	0.026
337.401	0.038	0.007	0.004	0.019	0.025
337.601	0.038	0.007	0.004	0.019	0.025
337.801	0.038	0.007	0.005	0.019	0.025
338.001	0.038	0.007	0.004	0.018	0.024
338.201	0.039	0.007	0.004	0.018	0.024
338.401	0.039	0.007	0.004	0.018	0.024
338.601	0.039	0.008	0.004	0.018	0.025
338.801	0.04	0.008	0.005	0.018	0.025
339.001	0.039	0.008	0.004	0.018	0.025
339.201	0.04	0.008	0.004	0.019	0.026
339.401	0.04	0.008	0.004	0.019	0.026
339.601	0.039	0.008	0.004	0.019	0.026
339.801	0.038	0.008	0.003	0.019	0.026
340.001	0.039	0.007	0.004	0.019	0.026
340.201	0.039	0.008	0.004	0.02	0.027
340.401	0.039	0.008	0.004	0.02	0.027
340.601	0.038	0.008	0.004	0.02	0.027
340.801	0.038	0.008	0.004	0.02	0.027
341.001	0.038	0.007	0.003	0.019	0.026
341.201	0.037	0.007	0.003	0.02	0.026
341.401	0.037	0.007	0.003	0.02	0.026
341.601	0.037	0.007	0.003	0.019	0.025
341.801	0.037	0.006	0.003	0.019	0.025
342.001	0.037	0.007	0.002	0.019	0.025
342.201	0.038	0.007	0.003	0.019	0.026
342.401	0.037	0.007	0.003	0.018	0.026
342.601	0.038	0.007	0.003	0.018	0.026
342.801	0.039	0.007	0.003	0.018	0.026
343.001	0.039	0.007	0.003	0.018	0.026
343.201	0.039	0.007	0.004	0.018	0.026
343.401	0.039	0.007	0.003	0.018	0.026
343.601	0.039	0.007	0.003	0.018	0.026
343.801	0.039	0.006	0.003	0.018	0.026
344.001	0.039	0.006	0.003	0.018	0.026
344.201	0.039	0.006	0.003	0.019	0.026
344.401	0.038	0.007	0.003	0.019	0.026
344.601	0.038	0.007	0.003	0.019	0.026
344.801	0.038	0.007	0.002	0.019	0.026
345.001	0.037	0.007	0.003	0.019	0.025
345.201	0.038	0.007	0.003	0.02	0.025
345.401	0.037	0.007	0.003	0.02	0.026
345.601	0.037	0.007	0.003	0.02	0.026
345.801	0.037	0.007	0.003	0.02	0.027
346.001	0.037	0.007	0.003	0.019	0.026
346.201	0.037	0.008	0.004	0.02	0.027
346.401	0.037	0.008	0.004	0.019	0.026
346.601	0.037	0.008	0.004	0.019	0.027
346.801	0.037	0.007	0.003	0.019	0.026
347.001	0.037	0.008	0.004	0.019	0.026
347.201	0.037	0.007	0.003	0.018	0.026
347.401	0.036	0.007	0.003	0.018	0.026
347.601	0.037	0.007	0.003	0.019	0.027
347.801	0.037	0.007	0.002	0.019	0.026
348.001	0.037	0.007	0.002	0.019	0.026
348.201	0.037	0.008	0.002	0.019	0.027
348.401	0.037	0.008	0.003	0.019	0.027
348.601	0.038	0.007	0.002	0.019	0.026
348.801	0.038	0.007	0.002	0.019	0.026
349.001	0.038	0.007	0.003	0.02	0.026
349.201	0.037	0.006	0.002	0.02	0.026
349.401	0.037	0.007	0.002	0.02	0.026
349.601	0.037	0.007	0.002	0.019	0.026
349.801	0.037	0.007	0.002	0.019	0.025
350.001	0.037	0.007	0.001	0.019	0.025
350.201	0.036	0.006	0.001	0.019	0.024
350.401	0.035	0.006	0	0.018	0.023
350.601	0.035	0.006	-0.001	0.017	0.023
350.801	0.035	0.006	-0.001	0.017	0.022
351.001	0.035	0.007	0	0.017	0.023
351.201	0.035	0.006	0	0.016	0.022
351.401	0.035	0.007	0	0.016	0.023
351.601	0.035	0.007	0.001	0.016	0.023
351.801	0.035	0.007	0.001	0.016	0.023
352.001	0.035	0.006	0.002	0.016	0.024
352.201	0.036	0.006	0.003	0.016	0.025
352.401	0.036	0.006	0.003	0.017	0.025
352.601	0.036	0.006	0.003	0.017	0.025
352.801	0.037	0.006	0.004	0.019	0.026
353.001	0.037	0.006	0.004	0.019	0.026
353.201	0.037	0.006	0.004	0.019	0.026
353.401	0.037	0.006	0.004	0.018	0.026
353.601	0.038	0.007	0.003	0.019	0.026
353.801	0.038	0.006	0.004	0.019	0.026
354.001	0.037	0.006	0.003	0.019	0.025
354.201	0.037	0.005	0.002	0.019	0.024
354.401	0.036	0.006	0.002	0.019	0.024
354.601	0.037	0.006	0.002	0.019	0.024
354.801	0.037	0.006	0.002	0.019	0.024
355.001	0.037	0.006	0.002	0.018	0.024
355.201	0.036	0.006	0.001	0.017	0.024
355.401	0.037	0.006	0.001	0.017	0.024
355.601	0.036	0.005	0.001	0.017	0.024
355.801	0.036	0.006	0.001	0.017	0.025
356.001	0.036	0.006	0	0.017	0.025
356.201	0.037	0.007	0	0.017	0.026
356.401	0.037	0.007	0	0.017	0.027
356.601	0.037	0.007	0	0.018	0.027
356.801	0.037	0.007	0	0.018	0.027
357.001	0.037	0.007	0	0.017	0.027
357.201	0.037	0.007	0	0.018	0.027
357.401	0.038	0.007	0	0.018	0.027
357.601	0.037	0.006	0	0.018	0.026
357.801	0.037	0.006	0.001	0.018	0.026
358.001	0.037	0.006	0.001	0.018	0.026
358.201	0.037	0.006	0	0.018	0.025
358.401	0.037	0.007	0.001	0.018	0.026
358.601	0.037	0.006	0.002	0.018	0.025
358.801	0.037	0.006	0.002	0.019	0.026
359.001	0.037	0.006	0.002	0.018	0.025
359.201	0.037	0.006	0.003	0.018	0.025
359.401	0.038	0.006	0.003	0.018	0.025
359.601	0.037	0.006	0.003	0.018	0.026
359.801	0.038	0.007	0.004	0.018	0.026
360.001	0.038	0.007	0.004	0.018	0.026
360.201	0.038	0.007	0.004	0.018	0.026
360.401	0.038	0.007	0.003	0.018	0.026
360.601	0.038	0.007	0.003	0.017	0.026
360.801	0.039	0.007	0.004	0.018	0.026
361.001	0.039	0.008	0.004	0.017	0.026
361.201	0.039	0.007	0.004	0.017	0.026
361.401	0.038	0.007	0.003	0.017	0.025
361.601	0.038	0.007	0.002	0.017	0.025
361.801	0.038	0.007	0.002	0.018	0.025
362.001	0.038	0.008	0.001	0.018	0.025
362.201	0.037	0.008	0	0.018	0.024
362.401	0.037	0.008	0.001	0.018	0.025
362.601	0.037	0.008	0.001	0.019	0.025
362.801	0.037	0.008	0	0.019	0.025
363.001	0.036	0.008	0	0.019	0.025
363.201	0.037	0.008	0	0.019	0.026
363.401	0.037	0.009	0.001	0.02	0.026
363.601	0.037	0.009	0.001	0.02	0.026
363.801	0.038	0.009	0.002	0.02	0.026
364.001	0.038	0.009	0.003	0.019	0.026
364.201	0.038	0.009	0.003	0.019	0.026
364.401	0.038	0.008	0.003	0.019	0.026
364.601	0.039	0.008	0.004	0.019	0.027
364.801	0.039	0.008	0.004	0.019	0.027
365.001	0.039	0.008	0.004	0.018	0.027
365.201	0.039	0.008	0.004	0.018	0.026
365.401	0.04	0.008	0.004	0.018	0.026
365.601	0.04	0.008	0.004	0.018	0.026
365.801	0.04	0.008	0.004	0.018	0.026
366.001	0.039	0.008	0.004	0.018	0.026
366.201	0.039	0.008	0.003	0.018	0.026
366.401	0.039	0.007	0.003	0.017	0.026
366.601	0.038	0.007	0.002	0.018	0.025
366.801	0.037	0.007	0.001	0.018	0.025
367.001	0.037	0.007	0.001	0.017	0.025
367.201	0.037	0.007	0.001	0.018	0.025
367.401	0.036	0.007	0.001	0.018	0.024
367.601	0.036	0.007	0	0.018	0.024
367.801	0.036	0.007	0.001	0.019	0.024
368.001	0.037	0.007	0.001	0.019	0.024
368.201	0.037	0.007	0.001	0.019	0.024
368.401	0.037	0.007	0.001	0.02	0.024
368.601	0.038	0.007	0.002	0.02	0.025
368.801	0.037	0.007	0.002	0.02	0.025
369.001	0.038	0.007	0.002	0.02	0.026
369.201	0.038	0.007	0.003	0.02	0.026
369.401	0.037	0.007	0.003	0.02	0.026
369.601	0.037	0.007	0.003	0.02	0.026
369.801	0.037	0.007	0.002	0.02	0.026
370.001	0.037	0.007	0.002	0.019	0.026
370.201	0.036	0.007	0.002	0.019	0.026
370.401	0.036	0.006	0.002	0.018	0.026
370.601	0.036	0.006	0.002	0.018	0.026
370.801	0.036	0.006	0.002	0.017	0.026
371.001	0.036	0.006	0.002	0.016	0.026
371.201	0.036	0.006	0.002	0.017	0.026
371.401	0.037	0.006	0.002	0.017	0.026
371.601	0.038	0.007	0.001	0.018	0.026
371.801	0.038	0.007	0.003	0.019	0.027
372.001	0.039	0.008	0.003	0.019	0.027
372.201	0.039	0.008	0.003	0.019	0.027
372.401	0.04	0.008	0.004	0.019	0.027
372.601	0.041	0.009	0.004	0.02	0.027
372.801	0.041	0.009	0.004	0.02	0.028
373.001	0.041	0.009	0.004	0.02	0.028
373.201	0.04	0.009	0.004	0.02	0.028
373.401	0.04	0.009	0.004	0.021	0.028
373.601	0.04	0.009	0.004	0.02	0.028
373.801	0.039	0.009	0.004	0.02	0.028
374.001	0.04	0.009	0.005	0.02	0.027
374.201	0.039	0.009	0.006	0.019	0.028
374.401	0.039	0.009	0.006	0.019	0.028
374.601	0.039	0.008	0.006	0.019	0.028
374.801	0.038	0.008	0.006	0.018	0.028
375.001	0.038	0.008	0.006	0.019	0.028
375.201	0.037	0.008	0.006	0.019	0.028
375.401	0.037	0.008	0.005	0.019	0.027
375.601	0.038	0.007	0.005	0.018	0.027
375.801	0.037	0.007	0.005	0.018	0.026
376.001	0.038	0.006	0.005	0.017	0.026
376.201	0.038	0.006	0.004	0.018	0.026
376.401	0.039	0.006	0.004	0.018	0.026
376.601	0.039	0.006	0.003	0.018	0.026
376.801	0.039	0.006	0.003	0.018	0.026
377.001	0.038	0.006	0.003	0.018	0.026
377.201	0.038	0.006	0.002	0.017	0.026
377.401	0.038	0.005	0.002	0.017	0.025
377.601	0.038	0.006	0.002	0.017	0.026
377.801	0.039	0.006	0.002	0.017	0.026
378.001	0.038	0.006	0.002	0.017	0.026
378.201	0.038	0.006	0.003	0.018	0.027
378.401	0.038	0.007	0.003	0.018	0.027
378.601	0.038	0.007	0.003	0.018	0.026
378.801	0.038	0.007	0.003	0.018	0.026
379.001	0.037	0.008	0.003	0.018	0.026
379.201	0.038	0.008	0.003	0.018	0.026
379.401	0.038	0.007	0.004	0.019	0.026
379.601	0.038	0.007	0.004	0.018	0.026
379.801	0.038	0.007	0.004	0.018	0.026
380.001	0.039	0.007	0.004	0.019	0.026
380.201	0.038	0.007	0.004	0.019	0.026
380.401	0.039	0.007	0.004	0.019	0.026
380.601	0.038	0.007	0.004	0.019	0.026
380.801	0.039	0.007	0.005	0.02	0.027
381.001	0.039	0.008	0.005	0.019	0.027
381.201	0.039	0.008	0.005	0.019	0.026
381.401	0.039	0.008	0.005	0.019	0.026
381.601	0.039	0.008	0.004	0.019	0.026
381.801	0.038	0.008	0.004	0.018	0.026
382.001	0.038	0.008	0.004	0.018	0.025
382.201	0.038	0.008	0.004	0.018	0.025
382.401	0.038	0.008	0.003	0.018	0.025
382.601	0.038	0.008	0.003	0.018	0.024
382.801	0.039	0.008	0.002	0.018	0.024
383.001	0.038	0.008	0.002	0.018	0.024
383.201	0.038	0.007	0.001	0.018	0.023
383.401	0.037	0.006	0.001	0.018	0.023
383.601	0.037	0.007	0.001	0.018	0.024
383.801	0.038	0.006	0.001	0.018	0.024
384.001	0.037	0.006	0.001	0.018	0.024
384.201	0.038	0.006	0.001	0.018	0.025
384.401	0.038	0.006	0.002	0.018	0.025
384.601	0.038	0.007	0.002	0.019	0.025
384.801	0.038	0.007	0.002	0.02	0.026
385.001	0.038	0.007	0.003	0.02	0.026
385.201	0.038	0.007	0.003	0.02	0.026
385.401	0.038	0.007	0.003	0.02	0.025
385.601	0.038	0.008	0.003	0.02	0.026
385.801	0.038	0.008	0.003	0.02	0.026
386.001	0.038	0.008	0.003	0.019	0.026
386.201	0.038	0.008	0.003	0.02	0.026
386.401	0.038	0.008	0.003	0.02	0.026
386.601	0.038	0.008	0.002	0.019	0.025
386.801	0.039	0.008	0.001	0.019	0.026
387.001	0.039	0.008	0.002	0.019	0.026
387.201	0.039	0.007	0.001	0.018	0.026
387.401	0.039	0.007	0.001	0.018	0.026
387.601	0.039	0.008	0.001	0.018	0.026
387.801	0.039	0.007	0.001	0.018	0.026
388.001	0.039	0.007	0.001	0.017	0.026
388.201	0.039	0.008	0.001	0.017	0.027
388.401	0.039	0.007	0.002	0.017	0.026
388.601	0.039	0.007	0.002	0.017	0.026
388.801	0.039	0.008	0.002	0.017	0.026
389.001	0.039	0.008	0.003	0.017	0.027
389.201	0.039	0.007	0.003	0.017	0.027
389.401	0.039	0.007	0.004	0.017	0.027
389.601	0.039	0.007	0.004	0.017	0.027
389.801	0.039	0.007	0.004	0.018	0.027
390.001	0.039	0.007	0.004	0.018	0.026
390.201	0.039	0.007	0.004	0.018	0.026
390.401	0.039	0.007	0.004	0.019	0.026
390.601	0.039	0.007	0.003	0.019	0.026
390.801	0.039	0.006	0.003	0.018	0.026
391.001	0.039	0.006	0.003	0.018	0.026
391.201	0.039	0.006	0.002	0.018	0.026
391.401	0.038	0.006	0.002	0.018	0.026
391.601	0.038	0.006	0.001	0.018	0.025
391.801	0.038	0.006	0.001	0.018	0.026
392.001	0.038	0.006	0	0.018	0.026
392.201	0.038	0.007	0.001	0.019	0.026
392.401	0.038	0.007	0.001	0.019	0.026
392.601	0.038	0.008	0.001	0.019	0.027
392.801	0.039	0.009	0.002	0.019	0.027
393.001	0.039	0.008	0.003	0.019	0.028
393.201	0.039	0.008	0.003	0.018	0.028
393.401	0.039	0.008	0.003	0.019	0.028
393.601	0.04	0.008	0.004	0.018	0.028
393.801	0.04	0.008	0.005	0.019	0.029
394.001	0.04	0.008	0.006	0.02	0.029
394.201	0.041	0.008	0.006	0.02	0.029
394.401	0.041	0.008	0.006	0.021	0.03
394.601	0.041	0.008	0.006	0.02	0.03
394.801	0.04	0.008	0.006	0.02	0.03
395.001	0.04	0.008	0.005	0.019	0.03
395.201	0.04	0.008	0.005	0.019	0.029
395.401	0.039	0.008	0.005	0.019	0.029
395.601	0.039	0.008	0.004	0.018	0.029
395.801	0.039	0.008	0.004	0.019	0.029
[truncated: 3,016 more rows]

## Sheet: Figure 6
Fig 6b. Neutralization of single MAbs and the antibody cocktail against CVA16/SZ05.
Conc. (μg/mL)	8C4					9B5					8C4+9B5					IgG-ctr
20	88.4011	101.035	109.572	103.364	99.7027
5	92.9612	104.194	110.827	109.899	107.283
1.25	63.5109	86.9258	103.851	106.745	102.752
0.3125	66.6883	81.1814	104.577	109.855	100.138
0.078126	6.04403	33.7673	59.7163	50.9777	56.6555	94.6629	94.2348	96.478	99.2919	104.719	96.8191	95.0965	99.2194	98.3216	103.014
0.019532	-6.64392	-4.71536	-1.18407	34.7636	6.04403	91.5215	94.0276	101.588	102.407	98.5909	94.7939	98.9408	99.6967	99.3055	103.761
0.004882	-8.19775	-3.70939	-3.46492	-6.12851	-7.82262	82.6999	95.7049	93.7687	96.6283	98.9569	93.0369	95.4223	100.001	99.5167	103.439
0.00122	-2.27981	-1.60569	0.139712	-7.82903	7.86318	77.1535	83.2891	93.1239	91.2562	91.4919	94.4424	92.0009	95.1959	93.8421	94.8524
0.000306	-6.68279	-5.36302	-3.72623	-1.53115	-7.44067	15.5686	7.78703	28.1584	88.2908	28.3211	61.3375	54.5186	89.1489	58.3661	48.8267
7.62e-05	-6.42509	-4.11779	5.01723	11.237	-0.45825	-3.88494	63.4031	2.62376	19.17	10.3019	1.89273	28.1439	17.8134	23.4953	43.1079
1.91e-05						-2.63971	2.63258	2.10795	10.2442	3.07504	-2.92386	14.1005	20.1291	-0.09995	-1.19209
4.76e-06						-5.93854	-3.06093	-6.51246	1.8274	-0.70914	-8.21859	-1.73795	-5.83915	-1.77843	-6.45956
1.19e-06						-2.01369	-4.75383	-4.84922	-2.60163	0.455128	-3.79236	-6.42189	-5.98022	0.019077	-5.58946
2.98e-07
100																-2.99079	9.43344	11.5985	1.53604	5.41961
25																-0.70514	1.08035	-4.60955	1.71358	-1.38566
6.25																-5.31292	-1.28266	-4.32059	-0.40214	2.01657
	Neutralization (%)

## Sheet: Sup Fig 2
Sup Fig 2a. Neutralization activity of the MAbs against CVA16/GX08.
Conc. (μg/mL)	8C4					9B5					9G1					IgG-ctr
20	92.741	90.2383	89.7523	89.2423	91.3239
5	94.5564	90.4396	88.0754	84.6282	88.9869
1.25	89.1687	84.2641	85.4603	84.3875	88.1279						97.802	96.0876	92.8544	94.2849	96.5304
0.3125	74.6804	73.1048	72.3249	71.4461	75.4909						97.8983	97.262	93.0576	95.1413	95.8288
0.078126	49.7539	48.3577	50.9963	54.5944	54.777	96.7053	93.3282	90.2499	90.1607	91.0735	97.1992	93.252	92.7547	92.9462	93.9176
0.019532	10.2814	9.61919	17.1017	17.1619	19.4279	94.4814	94.8909	92.2183	88.1031	89.9048	83.7681	79.4035	77.0802	80.2333	82.1112
0.004882	-3.34441	-2.46796	-2.25769	-2.60753	-2.63101	96.4726	95.774	94.2451	89.0075	93.9132	24.5201	20.493	24.0428	26.0279	26.6748
0.00122	-4.17337	-8.69015	-5.89301	-6.80165	-4.41081	51.4738	47.7979	42.1886	47.5496	46.731	-0.99499	0.550263	0.001495	4.73805	4.30326
0.000306						-4.31135	-2.85817	-4.35699	2.66329	0.389063	-5.08094	-3.93935	-2.63629	-5.88404	-3.16184
7.62e-05						-4.23246	-5.34847	-4.78413	-5.29966	-2.69064	-8.43212	-4.50975	-5.47009	-5.45664	-3.50666
1.91e-05						-4.59919	-5.53658	-4.38549	-4.93188	-5.435
4.76e-06						-3.29481	-3.04865	-5.55742	-7.42139	-4.87647
1.19e-06
2.98e-07
100																2.67067	1.52116	-0.94539	-0.48184	15.5403
25																-1.42926	-0.51746	-0.12778	4.23255	8.21191
6.25																-4.96407	-1.98093	-1.93423	2.51422	2.29999
	Neutralization (%)
Sup Fig 2b. Neutralization activity of the MAbs against CVA16/MAV.
Conc. (μg/mL)	8C4					9B5					9G1					IgG-ctr
20	92.755	79.0376	73.888	79.4682	79.8815
5	81.142	70.9624	70.8231	70.3825	73.9222
1.25	78.358	74.6665	74.6042	70.2693	70.8416						87.11	86.263	94.382	92.801	88.438
0.3125	68.751	62.5132	57.1658	64.3804	63.7624						98.35	91.056	96.072	90.15	103.06
0.078126	59.187	51.9358	46.7854	47.1029	55.3308	101.474	99.548	95.841	93.959	98.0435	84.131	84.466	89.026	72.822	84.418
0.019532	21.405	7.81925	-0.0462	3.71643	20.2705	99.0664	94.096	97.801	90.77	89.2217	62.937	47.284	44.479	54.065	70.852
0.004882	4.8306	-4.9833	-8.1198	-5.2293	6.35415	88.5501	80.247	75.121	83.773	89.4657	17.639	6.7224	-0.981	-0.7254	27.301
0.00122	15.267	2.93212	-6.9249	-5.8573	11.9975	41.6893	15.525	13.124	16.311	35.5953	22.162	0.8259	0.1682	-0.3452	16.442
0.000306						23.6817	5.145	4.5515	3.2973	22.1289	17.294	2.3395	-3.415	-0.0266	23.515
7.62e-05						19.4804	3.2373	-1.6314	8.2141	30.6978	21.212	-0.0966	2.381	2.6096	17.796
1.91e-05						14.6775	2.2517	-1.5628	8.791	28.6816
4.76e-06						24.0431	1.778	1.5979	5.9697	21.1164
1.19e-06
2.98e-07
100																12.609	8.1995	2.6689	14.425	23.005
25																8.8529	0.5707	-3.4209	-1.2908	17.164
6.25																11.766	2.0662	1.011	0.7666	18.425
	Neutralization (%)

## Sheet: Sup Fig 3
Sup Fig3a. In vivo prophylactic efficacy of MAbs against CVA16 infection in mice (2nd experiment).
Clinical scores were graded as follows: 0, healthy; 1, lethargy and reduced mobility; 2, limb weakness; 3, limb paralysis; 4, death.
Group 1: PBS
	Mouse No.
DPI	1	2	3	4	5	6	7	8	9	10	11	12	13	average
1	0	0	0	0	0	0	0	0	0	0	0	0	0	0
2	0	0	0	0	0	0	0	0	0	0	0	0	0	0
3	3	0	0	0	0	0	0	0	0	0	0	0	0	0.230769
4	3	3	3	2	2	2	2	2	2	0	0	0	0	1.61538
5	3	3	3	3	3	3	2	2	2	2	0	0	0	2
6	3	3	3	3	3	3	3	3	3	2	2	2	0	2.53846
7	3	3	3	3	3	3	3	3	3	3	3	2	2	2.84615
8	4	3	3	3	3	3	3	3	3	3	3	2	1	2.84615
9	4	4	3	3	3	3	3	3	3	3	3	2	1	2.92308
10	4	4	4	4	3	3	3	3	3	3	3	2	1	3.07692
11	4	4	4	4	4	3	3	3	3	3	3	2	1	3.15385
12	4	4	4	4	4	4	3	3	3	3	3	2	1	3.23077
13	4	4	4	4	4	4	3	3	3	3	3	2	0	3.15385
14	4	4	4	4	4	4	3	3	3	3	3	2	0	3.15385
Group 2：8C4
	Mouse No.
DPI	1	2	3	4	5	6	7	8	9	10	11	12	average
1	0	0	0	0	0	0	0	0	0	0	0	0	0
2	0	0	0	0	0	0	0	0	0	0	0	0	0
3	0	0	0	0	0	0	0	0	0	0	0	0	0
4	0	0	0	0	0	0	0	0	0	0	0	0	0
5	0	0	0	0	0	0	0	0	0	0	0	0	0
6	0	0	0	0	0	0	0	0	0	0	0	0	0
7	0	0	0	0	0	0	0	0	0	0	0	0	0
8	0	0	0	0	0	0	0	0	0	0	0	0	0
9	0	0	0	0	0	0	0	0	0	0	0	0	0
10	0	0	0	0	0	0	0	0	0	0	0	0	0
11	0	0	0	0	0	0	0	0	0	0	0	0	0
12	0	0	0	0	0	0	0	0	0	0	0	0	0
13	0	0	0	0	0	0	0	0	0	0	0	0	0
14	0	0	0	0	0	0	0	0	0	0	0	0	0
Group 3: 9B5
	Mouse No.
DPI	1	2	3	4	5	6	7	8	9	10	11	12	13	average
1	0	0	0	0	0	0	0	0	0	0	0	0	0	0
2	0	0	0	0	0	0	0	0	0	0	0	0	0	0
3	0	0	0	0	0	0	0	0	0	0	0	0	0	0
4	0	0	0	0	0	0	0	0	0	0	0	0	0	0
5	0	0	0	0	0	0	0	0	0	0	0	0	0	0
6	0	0	0	0	0	0	0	0	0	0	0	0	0	0
7	0	0	0	0	0	0	0	0	0	0	0	0	0	0
8	0	0	0	0	0	0	0	0	0	0	0	0	0	0
9	0	0	0	0	0	0	0	0	0	0	0	0	0	0
10	0	0	0	0	0	0	0	0	0	0	0	0	0	0
11	0	0	0	0	0	0	0	0	0	0	0	0	0	0
12	0	0	0	0	0	0	0	0	0	0	0	0	0	0
13	0	0	0	0	0	0	0	0	0	0	0	0	0	0
14	0	0	0	0	0	0	0	0	0	0	0	0	0	0
Group 4: 8C4+9B5
	Mouse No.
DPI	1	2	3	4	5	6	7	8	9	10	11	12	13	average
1	0	0	0	0	0	0	0	0	0	0	0	0	0	0
2	0	0	0	0	0	0	0	0	0	0	0	0	0	0
3	0	0	0	0	0	0	0	0	0	0	0	0	0	0
4	0	0	0	0	0	0	0	0	0	0	0	0	0	0
5	0	0	0	0	0	0	0	0	0	0	0	0	0	0
6	0	0	0	0	0	0	0	0	0	0	0	0	0	0
7	0	0	0	0	0	0	0	0	0	0	0	0	0	0
8	0	0	0	0	0	0	0	0	0	0	0	0	0	0
9	0	0	0	0	0	0	0	0	0	0	0	0	0	0
10	0	0	0	0	0	0	0	0	0	0	0	0	0	0
11	0	0	0	0	0	0	0	0	0	0	0	0	0	0
12	0	0	0	0	0	0	0	0	0	0	0	0	0	0
13	0	0	0	0	0	0	0	0	0	0	0	0	0	0
14	0	0	0	0	0	0	0	0	0	0	0	0	0	0
Group 5: IgG-ctr
	Mouse No.
DPI	1	2	3	4	5	6	7	8	9	10	11	12	13	average
1	0	0	0	0	0	0	0	0	0	0	0	0	0	0
2	0	0	0	0	0	0	0	0	0	0	0	0	0	0
3	0	0	0	0	0	0	0	0	0	0	0	0	0	0
4	3	3	3	3	3	2	2	0	0	0	0	0	0	1.46154
5	3	3	3	3	3	3	3	3	2	1	1	0	0	2.15385
6	4	3	3	3	3	3	3	3	3	3	2	2	1	2.76923
7	4	4	3	3	3	3	3	3	3	3	3	3	1	3
8	4	4	4	4	3	3	3	3	3	3	3	3	2	3.23077
9	4	4	4	4	4	3	3	3	3	3	3	3	2	3.30769
10	4	4	4	4	4	4	3	3	3	3	3	3	3	3.46154
11	4	4	4	4	4	4	4	3	3	3	3	3	2	3.46154
12	4	4	4	4	4	4	4	3	3	3	3	3	2	3.46154
13	4	4	4	4	4	4	4	3	3	3	3	3	2	3.46154
14	4	4	4	4	4	4	4	3	3	3	3	3	2	3.46154
Sup Fig3b. In vivo therapeutic efficacy of MAbs against CVA16 infection in mice.
Clinical scores were graded as follows: 0, healthy; 1, lethargy and reduced mobility; 2, limb weakness; 3, limb paralysis; 4, death.
Group 1: PBS
	Mouse No.
DPI	1	2	3	4	5	6	7	8	9	10	11	12	average
1	0	0	0	0	0	0	0	0	0	0	0	0	0
2	0	0	0	0	0	0	0	0	0	0	0	0	0
3	0	0	0	0	0	0	0	0	0	0	0	0	0
4	4	4	3	3	3	3	3	3	2	2	2	0	2.66667
5	4	4	4	4	4	4	3	3	3	3	3	3	3.5
6	4	4	4	4	4	4	4	3	3	3	3	3	3.58333
7	4	4	4	4	4	4	4	3	3	3	3	3	3.58333
8	4	4	4	4	4	4	4	3	3	3	3	2	3.5
9	4	4	4	4	4	4	4	3	3	3	3	2	3.5
10	4	4	4	4	4	4	4	3	3	3	3	2	3.5
11	4	4	4	4	4	4	4	3	3	3	3	2	3.5
12	4	4	4	4	4	4	4	4	3	3	3	2	3.58333
13	4	4	4	4	4	4	4	4	3	3	3	2	3.58333
14	4	4	4	4	4	4	4	4	3	3	3	2	3.58333
Group 2：8C4
	Mouse No.
DPI	1	2	3	4	5	6	7	8	9	10	11	12	average
1	0	0	0	0	0	0	0	0	0	0	0	0	0
2	0	0	0	0	0	0	0	0	0	0	0	0	0
3	0	0	0	0	0	0	0	0	0	0	0	0	0
4	0	0	0	0	0	0	0	0	0	0	0	0	0
5	3	0	0	0	0	0	0	0	0	0	0	0	0.25
6	3	0	0	0	0	0	0	0	0	0	0	0	0.25
7	3	0	0	0	0	0	0	0	0	0	0	0	0.25
8	3	0	0	0	0	0	0	0	0	0	0	0	0.25
9	4	0	0	0	0	0	0	0	0	0	0	0	0.333333
10	4	0	0	0	0	0	0	0	0	0	0	0	0.333333
11	4	0	0	0	0	0	0	0	0	0	0	0	0.333333
12	4	0	0	0	0	0	0	0	0	0	0	0	0.333333
13	4	0	0	0	0	0	0	0	0	0	0	0	0.333333
14	4	0	0	0	0	0	0	0	0	0	0	0	0.333333
Group 3: 9B5
	Mouse No.
DPI	1	2	3	4	5	6	7	8	9	10	11	12	average
1	0	0	0	0	0	0	0	0	0	0	0	0	0
2	0	0	0	0	0	0	0	0	0	0	0	0	0
3	0	0	0	0	0	0	0	0	0	0	0	0	0
4	0	0	0	0	0	0	0	0	0	0	0	0	0
5	0	0	0	0	0	0	0	0	0	0	0	0	0
6	0	0	0	0	0	0	0	0	0	0	0	0	0
7	0	0	0	0	0	0	0	0	0	0	0	0	0
8	0	0	0	0	0	0	0	0	0	0	0	0	0
9	0	0	0	0	0	0	0	0	0	0	0	0	0
10	0	0	0	0	0	0	0	0	0	0	0	0	0
11	0	0	0	0	0	0	0	0	0	0	0	0	0
12	0	0	0	0	0	0	0	0	0	0	0	0	0
13	0	0	0	0	0	0	0	0	0	0	0	0	0
14	0	0	0	0	0	0	0	0	0	0	0	0	0
Group 4: 8C4+9B5
	Mouse No.
DPI	1	2	3	4	5	6	7	8	9	10	11	average
1	0	0	0	0	0	0	0	0	0	0	0	0
2	0	0	0	0	0	0	0	0	0	0	0	0
3	0	0	0	0	0	0	0	0	0	0	0	0
4	2	0	0	0	0	0	0	0	0	0	0	0.181818
5	0	0	0	0	0	0	0	0	0	0	0	0
6	0	0	0	0	0	0	0	0	0	0	0	0
7	0	0	0	0	0	0	0	0	0	0	0	0
8	0	0	0	0	0	0	0	0	0	0	0	0
9	0	0	0	0	0	0	0	0	0	0	0	0
10	0	0	0	0	0	0	0	0	0	0	0	0
11	0	0	0	0	0	0	0	0	0	0	0	0
12	0	0	0	0	0	0	0	0	0	0	0	0
13	0	0	0	0	0	0	0	0	0	0	0	0
14	0	0	0	0	0	0	0	0	0	0	0	0

## Sheet: Sup Fig 4
Sup Fig 4. SDS-PAGE of purified CVA16 (fractions #7 to #12 of sucrose gradients).
Method: Virus was purified from culture supernatant or cell lysate.
	Culture supernatant			Cell lysate
